# Supplementary material for: Use of Germline Genetic Variability for Prediction of Chemoresistance and Prognosis of Breast Cancer Patients
Source: Cancers (Basel). 2018 Dec 12;10(12):511. doi: 10.3390/cancers10120511 (PMC6316878; doi:10.3390/cancers10120511)
Supplement: Supplementary file 1 [file cancers-10-00511-s001.zip]

Archive with 4 entries (4 files):
- cancers-393361-suppl-final.pdf
- cancers-393361-Supplementary Table S2.xlsx
- cancers-393361-Supplementary Table S3.xls
- cancers-393361-Supplementary Table S4.xlsx
