# Supplementary material for: Use of Germline Genetic Variability for Prediction of Chemoresistance and Prognosis of Breast Cancer Patients
Source: Cancers (Basel). 2018 Dec 12;10(12):511. doi: 10.3390/cancers10120511 (PMC6316878; doi:10.3390/cancers10120511)
Supplement: Supplementary file 1 [file cancers-10-00511-s001.zip › cancers-393361-Supplementary Table S2.xlsx]

## Sheet: Gene list
Supplementary Table S2: List of genes according to groups selected for the study
METABOLISM - 173 genes
Gene	Approved name	HGNC ID	Location
ADH1A	alcohol dehydrogenase 1A (class I), alpha polypeptide	HGNC:249	4q23
ADH1B	alcohol dehydrogenase 1B (class I), beta polypeptide	HGNC:250	4q23
ADH1C	alcohol dehydrogenase 1C (class I), gamma polypeptide	HGNC:251	4q23
ADH4	alcohol dehydrogenase 4 (class II), pi polypeptide	HGNC:252	4q23
ADH5	alcohol dehydrogenase 5 (class III), chi polypeptide	HGNC:253	4q23
ADH6	alcohol dehydrogenase 6 (class V)	HGNC:255	4q23
ADH7	alcohol dehydrogenase 7 (class IV), mu or sigma polypeptide	HGNC:256	4q23
AKR1A1	aldo-keto reductase family 1 member A1	HGNC:380	1p34.1
AKR7A2	aldo-keto reductase family 7 member A2	HGNC:389	1p36.13
AKR7A3	aldo-keto reductase family 7 member A3	HGNC:390	1p36.13
AKR1B1	aldo-keto reductase family 1 member B	HGNC:381	7q33
AKR1B10	aldo-keto reductase family 1 member B10	HGNC:382	7q33
AKR1C1	aldo-keto reductase family 1 member C1	HGNC:384	10p15.1
AKR1C2	aldo-keto reductase family 1 member C2	HGNC:385	10p15.1
AKR1C3	aldo-keto reductase family 1 member C3	HGNC:386	10p15.1
AKR1C4	aldo-keto reductase family 1 member C4	HGNC:387	10p15.1
AKR1D1	aldo-keto reductase family 1 member D1	HGNC:388	7q33
ALDH2	aldehyde dehydrogenase 2 family member	HGNC:404	12q24.12
ALDH1A1	aldehyde dehydrogenase 1 family member A1	HGNC:402	9q21.13
ALDH3A1	aldehyde dehydrogenase 3 family member A1	HGNC:405	17p11.2
ALDH5A1	aldehyde dehydrogenase 5 family member A1	HGNC:408	6p22.3
CAT	catalase	HGNC:1516	11p13
CBR1	carbonyl reductase 1	HGNC:1548	21q22.12
CBR3	carbonyl reductase 3	HGNC:1549	21q22.12
CDA	cytidine deaminase	HGNC:1712	1p36.12
CES1	carboxylesterase 1	HGNC:1863	16q12.2
CES2	carboxylesterase 2	HGNC:1864	16q22.1
CH25H	cholesterol 25-hydroxylase	HGNC:1907	10q23.31
CMPK1	cytidine/uridine monophosphate kinase 1	HGNC:18170	1p33
CMPK2	cytidine/uridine monophosphate kinase 2	HGNC:27015	2p25.2
CYP11A1	cytochrome P450 family 11 subfamily A member 1	HGNC:2590	15q24.1
CYP11B1	cytochrome P450 family 11 subfamily B member 1	HGNC:2591	8q24.3
CYP11B2	cytochrome P450 family 11 subfamily B member 2	HGNC:2592	8q24.3
CYP17A1	cytochrome P450 family 17 subfamily A member 1	HGNC:2593	10q24.32
CYP19A1	cytochrome P450 family 19 subfamily A member 1	HGNC:2594	15q21.2
CYP1A1	cytochrome P450 family 1 subfamily A member 1	HGNC:2595	15q24.1
CYP1A2	cytochrome P450 family 1 subfamily A member 2	HGNC:2596	15q24.1
CYP1B1	cytochrome P450 family 1 subfamily B member 1	HGNC:2597	2p22.2
CYP2A6	cytochrome P450 family 2 subfamily A member 6	HGNC:2610	19q13.2
CYP2A7	cytochrome P450 family 2 subfamily A member 7	HGNC:2611	19q13.2
CYP2A13	cytochrome P450 family 2 subfamily A member 13	HGNC:2608	19q13.2
CYP2B6	cytochrome P450 family 2 subfamily B member 6	HGNC:2615	19q13.2
CYP2C8	cytochrome P450 family 2 subfamily C member 8	HGNC:2622	10q23.33
CYP2C9	cytochrome P450 family 2 subfamily C member 9	HGNC:2623	10q23.33
CYP2C18	cytochrome P450 family 2 subfamily C member 18	HGNC:2620	10q23.33
CYP2C19	cytochrome P450 family 2 subfamily C member 19	HGNC:2621	10q23.33
CYP2D6	cytochrome P450 family 2 subfamily D member 6	HGNC:2625	22q13.2
CYP2E1	cytochrome P450 family 2 subfamily E member 1	HGNC:2631	10q26.3
CYP2F1	cytochrome P450 family 2 subfamily F member 1	HGNC:2632	19q13.2
CYP2J2	cytochrome P450 family 2 subfamily J member 2	HGNC:2634	1p32.1
CYP2R1	cytochrome P450 family 2 subfamily R member 1	HGNC:20580	11p15.2
CYP2S1	cytochrome P450 family 2 subfamily S member 1	HGNC:15654	19q13.2
CYP2U1	cytochrome P450 family 2 subfamily U member 1	HGNC:20582	4q25
CYP2W1	cytochrome P450 family 2 subfamily W member 1	HGNC:20243	7p22.3
CYP3A4	cytochrome P450 family 3 subfamily A member 4	HGNC:2637	7q22.1
CYP3A5	cytochrome P450 family 3 subfamily A member 5	HGNC:2638	7q22.1
CYP3A7	cytochrome P450 family 3 subfamily A member 7	HGNC:2640	7q22.1
CYP3A43	cytochrome P450 family 3 subfamily A member 43	HGNC:17450	7q22.1
CYP4A11	cytochrome P450 family 4 subfamily A member 11	HGNC:2642	1p33
CYP4A22	cytochrome P450 family 4 subfamily A member 22	HGNC:20575	1p33
CYP4B1	cytochrome P450 family 4 subfamily B member 1	HGNC:2644	1p33
CYP4F2	cytochrome P450 family 4 subfamily F member 2	HGNC:2645	19p13.12
CYP4F3	cytochrome P450 family 4 subfamily F member 3	HGNC:2646	19p13.12
CYP4F8	cytochrome P450 family 4 subfamily F member 8	HGNC:2648	19p13.12
CYP4F11	cytochrome P450 family 4 subfamily F member 11	HGNC:13265	19p13.12
CYP4F12	cytochrome P450 family 4 subfamily F member 12	HGNC:18857	19p13.12
CYP4F22	cytochrome P450 family 4 subfamily F member 22	HGNC:26820	19p13.12
CYP4V2	cytochrome P450 family 4 subfamily V member 2	HGNC:23198	4q35.1-q35.2
CYP4X1	cytochrome P450 family 4 subfamily X member 1	HGNC:20244	1p33
CYP4Z1	cytochrome P450 family 4 subfamily Z member 1	HGNC:20583	1p33
TBXAS1/CYP5A1	thromboxane A synthase 1	HGNC:11609	7q34
CYP7A1	cytochrome P450 family 7 subfamily A member 1	HGNC:2651	8q12.1
CYP7B1	cytochrome P450 family 7 subfamily B member 1	HGNC:2652	8q12.3
PTGIS/CYP8A1	prostaglandin I2 synthase	HGNC:9603	20q13.13
CYP8B1	cytochrome P450 family 8 subfamily B member 1	HGNC:2653	3p22.1
CYP20A1	cytochrome P450 family 20 subfamily A member 1	HGNC:20576	2q33.2
CYP21A2	cytochrome P450 family 21 subfamily A member 2	HGNC:2600	6p21.33
CYP24A1	cytochrome P450 family 24 subfamily A member 1	HGNC:2602	20q13.2
CYP26A1	cytochrome P450 family 26 subfamily A member 1	HGNC:2603	10q23.33
CYP26B1	cytochrome P450 family 26 subfamily B member 1	HGNC:20581	2p13.2
CYP26C1	cytochrome P450 family 26 subfamily C member 1	HGNC:20577	10q23.33
CYP27A1	cytochrome P450 family 27 subfamily A member 1	HGNC:2605	2q35
CYP27B1	cytochrome P450 family 27 subfamily B member 1	HGNC:2606	12q14.1
CYP27C1	cytochrome P450 family 27 subfamily C member 1	HGNC:33480	2q14.3
CYP39A1	cytochrome P450 family 39 subfamily A member 1	HGNC:17449	6p12.3
CYP46A1	cytochrome P450 family 46 subfamily A member 1	HGNC:2641	14q32.2
CYP51A1	cytochrome P450 family 51 subfamily A member 1	HGNC:2649	7q21.2
DCK	deoxycytidine kinase	HGNC:2704	4q13.3
DCTD	dCMP deaminase	HGNC:2710	4q35.1
DHCR7	7-dehydrocholesterol reductase	HGNC:2860	11q13.4
DHCR24	24-dehydrocholesterol reductase	HGNC:2859	1p32.3
DPYD	dihydropyrimidine dehydrogenase	HGNC:3012	1p21.3
DPYS	dihydropyrimidinase	HGNC:3013	8q22.3
EBP	EBP, cholestenol delta-isomerase	HGNC:3133	Xp11.23
ENOSF1	enolase superfamily member 1	HGNC:30365	18p11.32
EPHX1	epoxide hydrolase 1	HGNC:3401	1q42.12
EPHX2	epoxide hydrolase 2	HGNC:3402	8p21.2-p21.1
FMO1	flavin containing monooxygenase 1	HGNC:3769	1q24.3
FMO2	flavin containing monooxygenase 2	HGNC:3770	1q24.3
FMO3	flavin containing monooxygenase 3	HGNC:3771	1q24.3
GGH	gamma-glutamyl hydrolase	HGNC:4248	8q12.3
FPGS	folylpolyglutamate synthase	HGNC:3824	9q34.11
GSTA1	glutathione S-transferase alpha 1	HGNC:4626	6p12.2
GSTA2	glutathione S-transferase alpha 2	HGNC:4627	6p12.2
GSTA3	glutathione S-transferase alpha 3	HGNC:4628	6p12.2
GSTA4	glutathione S-transferase alpha 4	HGNC:4629	6p12.2
GSTA5	glutathione S-transferase alpha 5	HGNC:19662	6p12.2
GSTK1	glutathione S-transferase kappa 1	HGNC:16906	7q34
GSTM1	glutathione S-transferase mu 1	HGNC:4632	1p13.3
GSTM2	glutathione S-transferase mu 2	HGNC:4634	1p13.3
GSTM3	glutathione S-transferase mu 3	HGNC:4635	1p13.3
GSTM4	glutathione S-transferase mu 4	HGNC:4636	1p13.3
GSTM5	glutathione S-transferase mu 5	HGNC:4637	1p13.3
GSTO1	glutathione S-transferase omega 1	HGNC:13312	10q25.1
GSTO2	glutathione S-transferase omega 2	HGNC:23064	10q25.1
GSTP1	glutathione S-transferase pi 1	HGNC:4638	11q13.2
GSTT1	glutathione S-transferase theta 1	HGNC:4641	22q11.23 alternate reference locus
GSTT2	glutathione S-transferase theta 2 (gene/pseudogene)	HGNC:4642	22q11.23
GSTZ1	glutathione S-transferase zeta 1	HGNC:4643	14q24.3
KCNAB1	potassium voltage-gated channel subfamily A member regulatory beta subunit 1	HGNC:6228	3q25.31
KCNAB2	potassium voltage-gated channel subfamily A regulatory beta subunit 2	HGNC:6229	1p36.31
KCNAB3	potassium voltage-gated channel subfamily A regulatory beta subunit 3	HGNC:6230	17p13.1
MTHFD1	methylenetetrahydrofolate dehydrogenase, cyclohydrolase and formyltetrahydrofolate synthetase 1	HGNC:7432	14q23.3
MTHFR	methylenetetrahydrofolate reductase	HGNC:7436	1p36.22
MTR	5-methyltetrahydrofolate-homocysteine methyltransferase	HGNC:7468	1q43
NAT1	N-acetyltransferase 1	HGNC:7645	8p22
NAT2	N-acetyltransferase 2	HGNC:7646	8p22
NOS1	nitric oxide synthase 1	HGNC:7872	12q24.22
NOS2	nitric oxide synthase 2	HGNC:7873	17q11.2
NOS3	nitric oxide synthase 3	HGNC:7876	7q36.1
NQO1	NAD(P)H quinone dehydrogenase 1	HGNC:2874	16q22.1
NQO2	N-ribosyldihydronicotinamide:quinone reductase 2	HGNC:7856	6p25.2
PON1	paraoxonase 1	HGNC:9204	7q21.3
POR	cytochrome p450 oxidoreductase	HGNC:9208	7q11.23
PPAT	phosphoribosyl pyrophosphate amidotransferase	HGNC:9238	4q12
RRM1	ribonucleotide reductase catalytic subunit M1	HGNC:10451	11p15.4
RRM2	ribonucleotide reductase regulatory subunit M2	HGNC:10452	2p25.1
RRM2B	ribonucleotide reductase regulatory TP53 inducible subunit M2B	HGNC:17296	8q22.3
SOD1	superoxide dismutase 1	HGNC:11179	21q22.11
SOD2	superoxide dismutase 2	HGNC:11180	6q25.3
SOD3	superoxide dismutase 3	HGNC:11181	4p15.2
SULT1A1	sulfotransferase family 1A member 1	HGNC:11453	16p11.2
SULT1A2	sulfotransferase family 1A member 2	HGNC:11454	16p11.2
SULT1C4	sulfotransferase family 1C member 4	HGNC:11457	2q12.3
SULT1E1	sulfotransferase family 1E member 1	HGNC:11377	4q13.3
SULT2A1	sulfotransferase family 2A member 1	HGNC:11458	19q13.33
SULT2B1	sulfotransferase family 2B member 1	HGNC:11459	19q13.3
TK1	thymidine kinase 1	HGNC:11830	17q25.3
TPMT	thiopurine S-methyltransferase	HGNC:12014	6p22.3
TYMP	thymidine phosphorylase	HGNC:3148	22q13.33
TYMS	thymidylate synthetase	HGNC:12441	18p11.32
UCK1	uridine-cytidine kinase 1	HGNC:14859	9q34.13
UCK2	uridine-cytidine kinase 2	HGNC:12562	1q24.1
UGT1A1	UDP glucuronosyltransferase family 1 member A1	HGNC:12530	2q37.1
UGT1A3	UDP glucuronosyltransferase family 1 member A3	HGNC:12535	2q37.1
UGT1A4	UDP glucuronosyltransferase family 1 member A4	HGNC:12536	2q37.1
UGT1A5	UDP glucuronosyltransferase family 1 member A5	HGNC:12537	2q37.1
UGT1A6	UDP glucuronosyltransferase family 1 member A6	HGNC:12538	2q37.1
UGT1A7	UDP glucuronosyltransferase family 1 member A7	HGNC:12539	2q37.1
UGT1A8	UDP glucuronosyltransferase family 1 member A8	HGNC:12540	2q37.1
UGT1A9	UDP glucuronosyltransferase family 1 member A9	HGNC:12541	2q37.1
UGT1A10	UDP glucuronosyltransferase family 1 member A10	HGNC:12531	2q37.1
UGT2A1	UDP glucuronosyltransferase family 2 member A1 complex locus	HGNC:12542	4q13.3
UGT2B4	UDP glucuronosyltransferase family 2 member B4	HGNC:12553	4q13.3
UGT2B7	UDP glucuronosyltransferase family 2 member B7	HGNC:12554	4q13.2
UGT2B11	UDP glucuronosyltransferase family 2 member B11	HGNC:12545	4q13.2
UGT2B15	UDP glucuronosyltransferase family 2 member B15	HGNC:12546	4q13.2
UGT2B17	UDP glucuronosyltransferase family 2 member B17	HGNC:12547	4q13.2
UMPS	uridine monophosphate synthetase	HGNC:12563	3q21.2
UPB1	beta-ureidopropionase 1	HGNC:16297	22q11.23
UPP1	uridine phosphorylase 1	HGNC:12576	7p12.3
UPP2	uridine phosphorylase 2	HGNC:23061	2q24.1
XDH	xanthine dehydrogenase	HGNC:12805	2p23.1
TRANSPORT - 99 genes
ABCA1	ATP binding cassette subfamily A member 1	HGNC:29	9q31.1
ABCA2	ATP binding cassette subfamily A member 2	HGNC:32	9q34.3
ABCA3	ATP binding cassette subfamily A member 3	HGNC:33	16p13.3
ABCA4	ATP binding cassette subfamily A member 4	HGNC:34	1p22.1
ABCA5	ATP binding cassette subfamily A member 5	HGNC:35	17q24.3
ABCA6	ATP binding cassette subfamily A member 6	HGNC:36	17q24.2-q24.3
ABCA7	ATP binding cassette subfamily A member 7	HGNC:37	19p13.3
ABCA8	ATP binding cassette subfamily A member 8	HGNC:38	17q24.2
ABCA9	ATP binding cassette subfamily A member 9	HGNC:39	17q24.2
ABCA10	ATP binding cassette subfamily A member 10	HGNC:30	17q24.3
ABCA12	ATP binding cassette subfamily A member 12	HGNC:14637	2q35
ABCA13	ATP binding cassette subfamily A member 13	HGNC:14638	7p12.3
ABCB1	ATP binding cassette subfamily B member 1	HGNC:40	7q21.12
TAP1/ABCB2	transporter 1, ATP binding cassette subfamily B member	HGNC:43	6p21.32
TAP2/ABCB3	transporter 2, ATP binding cassette subfamily B member	HGNC:44	6p21.32
ABCB4	ATP binding cassette subfamily B member 4	HGNC:45	7q21.12
ABCB5	ATP binding cassette subfamily B member 5	HGNC:46	7p21.1
ABCB6	ATP binding cassette subfamily B member 6 (Langereis blood group)	HGNC:47	2q35
ABCB7	ATP binding cassette subfamily B member 7	HGNC:48	Xq13.3
ABCB8	ATP binding cassette subfamily B member 8	HGNC:49	7q36.1
ABCB9	ATP binding cassette subfamily B member 9	HGNC:50	12q24.31
ABCB10	ATP binding cassette subfamily B member 10	HGNC:41	1q42.13
ABCB11	ATP binding cassette subfamily B member 11	HGNC:42	2q31.1
ABCC1	ATP binding cassette subfamily C member 1	HGNC:51	16p13.11
ABCC2	ATP binding cassette subfamily C member 2	HGNC:53	10q24.2
ABCC3	ATP binding cassette subfamily C member 3	HGNC:54	17q21.33
ABCC4	ATP binding cassette subfamily C member 4	HGNC:55	13q32.1
ABCC5	ATP binding cassette subfamily C member 5	HGNC:56	3q27.1
ABCC6	ATP binding cassette subfamily C member 6	HGNC:57	16p13.11
CFTR/ABCC7	cystic fibrosis transmembrane conductance regulator	HGNC:1884	7q31.2
ABCC8	ATP binding cassette subfamily C member 8	HGNC:59	11p15.1
ABCC9	ATP binding cassette subfamily C member 9	HGNC:60	12p12.1
ABCC10	ATP binding cassette subfamily C member 10	HGNC:52	6p21.1
ABCC11	ATP binding cassette subfamily C member 11	HGNC:14639	16q12.1
ABCC12	ATP binding cassette subfamily C member 12	HGNC:14640	16q12.1
ABCC13	ATP binding cassette subfamily C member 13 (pseudogene)	HGNC:16022	21q11.2
ABCD1	ATP binding cassette subfamily D member 1	HGNC:61	Xq28
ABCD2	ATP binding cassette subfamily D member 2	HGNC:66	12q12
ABCD3	ATP binding cassette subfamily D member 3	HGNC:67	1p21.3
ABCD4	ATP binding cassette subfamily D member 4	HGNC:68	14q24.3
ABCE1	ATP binding cassette subfamily E member 1	HGNC:69	4q31.21
ABCF1	ATP binding cassette subfamily F member 1	HGNC:70	6p21.33
ABCF2	ATP binding cassette subfamily F member 2	HGNC:71	7q36.1
ABCF3	ATP binding cassette subfamily F member 3	HGNC:72	3q27.1
ABCG1	ATP binding cassette subfamily G member 1	HGNC:73	21q22.3
ABCG2	ATP binding cassette subfamily G member 2 (Junior blood group)	HGNC:74	4q22.1
ABCG4	ATP binding cassette subfamily G member 4	HGNC:13884	11q23.3
ABCG5	ATP binding cassette subfamily G member 5	HGNC:13886	2p21
ABCG8	ATP binding cassette subfamily G member 8	HGNC:13887	2p21
ACSS1	acyl-CoA synthetase short chain family member 1	HGNC:16091	20p11.21
ACSS2	acyl-CoA synthetase short chain family member 2	HGNC:15814	20q11.22
ACSS3	acyl-CoA synthetase short chain family member 3	HGNC:24723	12q21.31
ATP7A	ATPase copper transporting alpha	HGNC:869	Xq21.1
ATP7B	ATPase copper transporting beta	HGNC:870	13q14.3
SLC2A1	solute carrier family 2 member 1	HGNC:11005	1p34.2
SLC6A3	solute carrier family 6 member 3	HGNC:11049	5p15.33
SLC10A2	solute carrier family 10 member 2	HGNC:10906	13q33.1
SLC19A1	solute carrier family 19 member 1	HGNC:10937	21q22.3
SLC19A2	solute carrier family 19 member 2	HGNC:10938	1q24.2
SLC19A3	solute carrier family 19 member 3	HGNC:16266	2q36.3
SLC22A1	solute carrier family 22 member 1	HGNC:10963	6q25.3
SLC22A2	solute carrier family 22 member 2	HGNC:10966	6q25.3
SLC22A3	solute carrier family 22 member 3	HGNC:10967	6q25.3
SLC22A4	solute carrier family 22 member 4	HGNC:10968	5q31.1
SLC22A5	solute carrier family 22 member 5	HGNC:10969	5q31.1
SLC22A6	solute carrier family 22 member 6	HGNC:10970	11q12.3
SLC22A7	solute carrier family 22 member 7	HGNC:10971	6p21.1
SLC22A8	solute carrier family 22 member 8	HGNC:10972	11q12.3
SLC22A11	solute carrier family 22 member 11	HGNC:18120	11q13.1
SLC22A16	solute carrier family 22 member 16	HGNC:20302	6q21
SLC22A18	solute carrier family 22 member 18	HGNC:10964	11p15.4
SLC28A1	solute carrier family 28 member 1	HGNC:11001	15q25.3
SLC28A2	solute carrier family 28 member 2	HGNC:11002	15q21.1
SLC28A3	solute carrier family 28 member 3	HGNC:16484	9q21.32-q21.33
SLC29A1	solute carrier family 29 member 1 (Augustine blood group)	HGNC:11003	6p21.1
SLC29A2	solute carrier family 29 member 2	HGNC:11004	11q13.2
SLC29A3	solute carrier family 29 member 3	HGNC:23096	10q22.1
SLC29A4	solute carrier family 29 member 4	HGNC:23097	7p22.1
SLC31A1	solute carrier family 31 member 1	HGNC:11016	9q32
SLC31A2	solute carrier family 31 member 2	HGNC:11017	9q32
SLC35A5	solute carrier family 35 member A5	HGNC:20792	3q13.2
SLC35B1	solute carrier family 35 member B1	HGNC:20798	17q21.33
SLC35C2	solute carrier family 35 member C2	HGNC:17117	20q13.12
SLC35E1	solute carrier family 35 member E1	HGNC:20803	19p13.11
SLC35F5	solute carrier family 35 member F5	HGNC:23617	2q14.1
SLC38A9	solute carrier family 38 member 9	HGNC:26907	5q11.2
SLC41A2	solute carrier family 41 member 2	HGNC:31045	12q23.3
SLC46A1	solute carrier family 46 member 1	HGNC:30521	17q11.2
SLC46A2	solute carrier family 46 member 2	HGNC:16055	9q32
SLC46A3	solute carrier family 46 member 3	HGNC:27501	13q12.3
SLC47A1	solute carrier family 47 member 1	HGNC:25588	17p11.2
SLC47A2	solute carrier family 47 member 2	HGNC:26439	17p11.2
SLCO1A2	solute carrier organic anion transporter family member 1A2	HGNC:10956	12p12.1
SLCO1B1	solute carrier organic anion transporter family member 1B1	HGNC:10959	12p12.1
SLCO1B3	solute carrier organic anion transporter family member 1B3	HGNC:10961	12p12.2
SLCO1C1	solute carrier organic anion transporter family member 1C1	HGNC:13819	12p12.2
SLCO3A1	solute carrier organic anion transporter family member 3A1	HGNC:10952	15q26.1
SLCO4C1	solute carrier organic anion transporter family member 4C1	HGNC:23612	5q21.1
SLCO5A1	solute carrier organic anion transporter family member 5A1	HGNC:19046	8q13.3
NUCLEAR RECEPTORS - 39 genes
AHR	aryl hydrocarbon receptor	HGNC:348	7p21.1
AHRR	aryl-hydrocarbon receptor repressor	HGNC:346	5p15.33
ARNT	aryl hydrocarbon receptor nuclear translocator	HGNC:700	1q21.3
CEBPA	CCAAT enhancer binding protein alpha	HGNC:1833	19q13.11
CEBPB	CCAAT enhancer binding protein beta	HGNC:1834	20q13.13
ESR1	estrogen receptor 1	HGNC:3467	6q25.1-q25.2
ESR2	estrogen receptor 2	HGNC:3468	14q23.2-q23.3
HNF4A	hepatocyte nuclear factor 4 alpha	HGNC:5024	20q13.12
KEAP1	kelch like ECH associated protein 1	HGNC:23177	19p13.2
NCOA1	nuclear receptor coactivator 1	HGNC:7668	2p23.3
NCOA2	nuclear receptor coactivator 2	HGNC:7669	8q13.3
NCOA3/AIB1	nuclear receptor coactivator 3	HGNC:7670	20q13.12
NCOA6	nuclear receptor coactivator 6	HGNC:15936	20q11.22
NCOR1	nuclear receptor corepressor 1	HGNC:7672	17p12-p11.2
NCOR2/SMRT	nuclear receptor corepressor 2	HGNC:7673	12q24.31
NFE2	nuclear factor, erythroid 2	HGNC:7780	12q13
NFE2L1	nuclear factor, erythroid 2 like 1	HGNC:7781	17q21.3
NFE2L2/NRF2	nuclear factor, erythroid 2 like 2	HGNC:7782	2q31.2
NR1I2/PXR	nuclear receptor subfamily 1 group I member 2	HGNC:7968	3q13.33
NR1I3/CAR	nuclear receptor subfamily 1 group I member 3	HGNC:7969	1q23.3
NR5A2/LRH	nuclear receptor subfamily 5 group A member 2	HGNC:7984	1q32.1
NR0B2/SHP1	nuclear receptor subfamily 0 group B member 2	HGNC:7961	1p36.11
NR0B1/DAX1	nuclear receptor subfamily 0 group B member 1	HGNC:7960	Xp21.2
NR3C1	nuclear receptor subfamily 3 group C member 1	HGNC:7978	5q31.3
NR3C2	nuclear receptor subfamily 3 group C member 2	HGNC:7979	4q31
NR1H2/LXRB	nuclear receptor subfamily 1 group H member 2	HGNC:7965	19q13.3
NR1H3/LXRA	nuclear receptor subfamily 1 group H member 3	HGNC:7966	11p11.2
NR1H4/FXR	nuclear receptor subfamily 1 group H member 4	HGNC:7967	12q23.1
PPARGC1A	PPARG coactivator 1 alpha	HGNC:9237	4p15.2
PPARGC1B	PPARG coactivator 1 beta	HGNC:30022	5q32
RARA	retinoic acid receptor alpha	HGNC:9864	17q21.2
RARB	retinoic acid receptor beta	HGNC:9865	3p24.2
RARG	retinoic acid receptor gamma	HGNC:9866	12q13.13
RXRA	retinoid X receptor alpha	HGNC:10477	9q34.2
RXRB	retinoid X receptor beta	HGNC:10478	6p21.32
RXRG	retinoid X receptor gamma	HGNC:10479	1q23.3
THRA	thyroid hormone receptor alpha	HGNC:11796	17q21.1
THRB	thyroid hormone receptor beta	HGNC:11799	3p24.2
VDR	vitamin D receptor	HGNC:12679	12q13.11
CELL DEATH - 80 genes
AIFM1	apoptosis inducing factor mitochondria associated 1	HGNC:8768	Xq26.1
AIFM2	apoptosis inducing factor, mitochondria associated 2	HGNC:21411	10q22.1
APAF1	apoptotic peptidase activating factor 1	HGNC:576	12q23.1
BAD	BCL2 associated agonist of cell death	HGNC:936	11q13.1
BAK1	BCL2 antagonist/killer 1	HGNC:949	6p21.31
BAX	BCL2 associated X, apoptosis regulator	HGNC:959	19q13.33
BBC3/PUMA	BCL2 binding component 3	HGNC:17868	19q13.32
BCL2	BCL2, apoptosis regulator	HGNC:990	18q21.33
BCL2A1	BCL2 related protein A1	HGNC:991	15q25.1
BCL2L1	BCL2 like 1	HGNC:992	20q11.21
BCL2L2	BCL2 like 2	HGNC:995	14q11.2
BCL2L10	BCL2 like 10	HGNC:993	15q21.2
BCL2L11/BIM	BCL2 like 11	HGNC:994	2q13
BID	BH3 interacting domain death agonist	HGNC:1050	22q11.21
BIK	BCL2 interacting killer	HGNC:1051	22q13.2
BIRC2/CIAP1	baculoviral IAP repeat containing 2	HGNC:590	11q22.2
BIRC3/CIAP2	baculoviral IAP repeat containing 3	HGNC:591	11q22.2
BIRC5/SURVIVIN	baculoviral IAP repeat containing 5	HGNC:593	17q25.3
BIRC6/APOLLON	baculoviral IAP repeat containing 6	HGNC:13516	2p22.3
BIRC7/LIVIN	baculoviral IAP repeat containing 7	HGNC:13702	20q13.33
BLK	BLK proto-oncogene, Src family tyrosine kinase	HGNC:1057	8p23.1
BMF	Bcl2 modifying factor	HGNC:24132	15q15.1
BNIP1	BCL2 interacting protein 1	HGNC:1082	5q35.1
BNIP2	BCL2 interacting protein 2	HGNC:1083	15q22.2
BNIP3	BCL2 interacting protein 3	HGNC:1084	10q26.3
BOK	BCL2 family apoptosis regulator BOK	HGNC:1087	2q37.3
CASP1	caspase 1	HGNC:1499	11q22.3
CASP2	caspase 2	HGNC:1503	7q34
CASP3	caspase 3	HGNC:1504	4q35.1
CASP4	caspase 4	HGNC:1505	11q22.3
CASP5	caspase 5	HGNC:1506	11q22.3
CASP6	caspase 6	HGNC:1507	4q25
CASP7	caspase 7	HGNC:1508	10q25.3
CASP8	caspase 8	HGNC:1509	2q33.1
CASP9	caspase 9	HGNC:1511	1p36.21
CASP10	caspase 10	HGNC:1500	2q33.1
CASP12	caspase 12 (gene/pseudogene)	HGNC:19004	11q22.3
CIDEA	cell death-inducing DFFA-like effector a	HGNC:1976	18p11.21
CIDEB	cell death-inducing DFFA-like effector b	HGNC:1977	14q12
CIDEC	cell death inducing DFFA like effector c	HGNC:24229	3p25.3
CRADD	CASP2 and RIPK1 domain containing adaptor with death domain	HGNC:2340	12q22
CYCS	cytochrome c, somatic	HGNC:19986	7p15.3
DFFA/ICAD	DNA fragmentation factor subunit alpha	HGNC:2772	1p36.22
DFFB/CAD	DNA fragmentation factor subunit beta	HGNC:2773	1p36.32
DIABLO	diablo IAP-binding mitochondrial protein	HGNC:21528	12q24.31
ENDOG	endonuclease G	HGNC:3346	9q34.11
FADD	Fas associated via death domain	HGNC:3573	11q13.3
FAS/TNFSF6	Fas cell surface death receptor	HGNC:11920	10q23.31
HRK	harakiri, BCL2 interacting protein	HGNC:5185	12q24.22
HTRA1/PRSS11	HtrA serine peptidase 1	HGNC:9476	10q26.13
HTRA2	HtrA serine peptidase 2	HGNC:14348	2p13.1
HSPB1/HSP27	heat shock protein family B (small) member 1	HGNC:5246	7q11.23
HSPA1A/HSP70	heat shock protein family A (Hsp70) member 1A	HGNC:5232	6p21.33
MADD	MAP kinase activating death domain	HGNC:6766	11p11.2
MCL1	MCL1, BCL2 family apoptosis regulator	HGNC:6943	1q21.2
NAIP/BIRC1	NLR family apoptosis inhibitory protein	HGNC:7634	5q13.2
NDUFS2	NADH:ubiquinone oxidoreductase core subunit S2	HGNC:7708	1q23.3
NDUFS3	NADH:ubiquinone oxidoreductase core subunit S3	HGNC:7710	11p11.2
NDUFS7	NADH:ubiquinone oxidoreductase core subunit S7	HGNC:7714	19p13.3
NDUFS1	NADH:ubiquinone oxidoreductase core subunit S1	HGNC:7707	2q33.3
NDUFS4	NADH:ubiquinone oxidoreductase subunit S4	HGNC:7711	5q11.2
NDUFS5	NADH:ubiquinone oxidoreductase subunit S5	HGNC:7712	1p34.3
NDUFS6	NADH:ubiquinone oxidoreductase subunit S6	HGNC:7713	5p15.33
NDUFS8	NADH:ubiquinone oxidoreductase core subunit S8	HGNC:7715	11q13.2
PIDD1	p53-induced death domain protein 1	HGNC:16491	11p15.5
PMAIP1/NOXA	phorbol-12-myristate-13-acetate-induced protein 1	HGNC:9108	18q21.32
PTRH2	peptidyl-tRNA hydrolase 2	HGNC:24265	17q23.1
RIPK1	receptor interacting serine/threonine kinase 1	HGNC:10019	6p25.2
RIPK2	receptor interacting serine/threonine kinase 2	HGNC:10020	8q21.3
RIPK3	receptor interacting serine/threonine kinase 3	HGNC:10021	14q12
SEPT4	septin 4	HGNC:9165	17q22
TNFSF10/TRAIL	TNF superfamily member 10	HGNC:11925	3q26
TNFRSF1A/TNFR1	TNF receptor superfamily member 1A	HGNC:11916	12p13.31
TRADD	TNFRSF1A associated via death domain	HGNC:12030	16q22.1
VDAC1	voltage dependent anion channel 1	HGNC:12669	5q31.1
VDAC2	voltage dependent anion channel 2	HGNC:12672	10q22.2
VDAC3	voltage dependent anion channel 3	HGNC:12674	8p11.21
VDAC1P4/VDAC4	voltage dependent anion channel 1 pseudogene 4	HGNC:12675	1q25.3
XAF1	XIAP associated factor 1	HGNC:30932	17p13.2
XIAP/BIRC4	X-linked inhibitor of apoptosis	HGNC:592	Xq25
TARGETS & SIGNALING GENES - 118 genes
AKT1	AKT serine/threonine kinase 1	HGNC:391	14q32.33
AKT1S1	AKT1 substrate 1	HGNC:28426	19q13.33
AKT2	AKT serine/threonine kinase 2	HGNC:392	19q13.2
AKT3	AKT serine/threonine kinase 3	HGNC:393	1q43-q44
ARAF	A-Raf proto-oncogene, serine/threonine kinase	HGNC:646	Xp11.3
BRAF	B-Raf proto-oncogene, serine/threonine kinase	HGNC:1097	7q34
CDC42	cell division cycle 42	HGNC:1736	1p36.12
CIT	citron rho-interacting serine/threonine kinase	HGNC:1985	12q24.23
DEPDC5	DEP domain containing 5	HGNC:18423	22q12.2-q12.3
DKC1	dyskerin pseudouridine synthase 1	HGNC:2890	Xq28
EIF4E	eukaryotic translation initiation factor 4E	HGNC:3287	4q23
EIF4EBP1	eukaryotic translation initiation factor 4E binding protein 1	HGNC:3288	8p11.23
FKBP8	FK506 binding protein 8	HGNC:3724	19p13.11
FOXO1	forkhead box O1	HGNC:3819	13q14.11
FOXO3	forkhead box O3	HGNC:3821	6q21
GLDC	glycine decarboxylase	HGNC:4313	9p24.1
GSK3A	glycogen synthase kinase 3 alpha	HGNC:4616	19q13.2
GSK3B	glycogen synthase kinase 3 beta	HGNC:4617	3q13.33
HRAS	HRas proto-oncogene, GTPase	HGNC:5173	11p15.5
CHUK	conserved helix-loop-helix ubiquitous kinase	HGNC:1974	10q24.31
IKBKB	inhibitor of nuclear factor kappa B kinase subunit beta	HGNC:5960	8p11.21
IRS1	insulin receptor substrate 1	HGNC:6125	2q36.3
KIF14	kinesin family member 14	HGNC:19181	1q32.1
KLC1	kinesin light chain 1	HGNC:6387	14q32.33
KLC2	kinesin light chain 2	HGNC:20716	11q13.2
KLC3	kinesin light chain 3	HGNC:20717	19q13.32
KRAS	KRAS proto-oncogene, GTPase	HGNC:6407	12p12.1
LAMTOR1	late endosomal/lysosomal adaptor, MAPK and MTOR activator 1	HGNC:26068	11q13.4
LAMTOR2	late endosomal/lysosomal adaptor, MAPK and MTOR activator 2	HGNC:29796	1q22
LAMTOR3	late endosomal/lysosomal adaptor, MAPK and MTOR activator 3	HGNC:15606	4q23
MAP2	microtubule associated protein 2	HGNC:6839	2q34
MAP2K1	mitogen-activated protein kinase kinase 1	HGNC:6840	15q22.31
MAP2K2	mitogen-activated protein kinase kinase 2	HGNC:6842	19p13.3
MAP3K1	mitogen-activated protein kinase kinase kinase 1	HGNC:6848	5q11.2
MAP4	microtubule associated protein 4	HGNC:6862	3p21.31
MAPK1	mitogen-activated protein kinase 1	HGNC:6871	22q11.22
MAPK3	mitogen-activated protein kinase 3	HGNC:6877	16p11.2
MAPT	microtubule associated protein tau	HGNC:6893	17q21.31
MIOS	meiosis regulator for oocyte development	HGNC:21905	7p21.3
MLST8	MTOR associated protein, LST8 homolog	HGNC:24825	16p13.3
MTOR	mechanistic target of rapamycin kinase	HGNC:3942	1p36.22
NFKB1	nuclear factor kappa B subunit 1	HGNC:7794	4q24
NFKB2	nuclear factor kappa B subunit 2	HGNC:7795	10q24.32
NFKBIA	NFKB inhibitor alpha	HGNC:7797	14q13.2
NFKBIB	NFKB inhibitor beta	HGNC:7798	19q13.1
NFKBIE	NFKB inhibitor epsilon	HGNC:7799	6p21.1
NPRL2	NPR2 like, GATOR1 complex subunit	HGNC:24969	3p21.31
NPRL3	NPR3 like, GATOR1 complex subunit	HGNC:14124	16p13.3
NRAS	NRAS proto-oncogene, GTPase	HGNC:7989	1p13.2
PARD3B	par-3 family cell polarity regulator beta	HGNC:14446	2q33.3
PARD6A	par-6 family cell polarity regulator alpha	HGNC:15943	16q22.1
PARD6B	par-6 family cell polarity regulator beta	HGNC:16245	20q13.13
PDK1	pyruvate dehydrogenase kinase 1	HGNC:8809	2q31.1
PDK2	pyruvate dehydrogenase kinase 2	HGNC:8810	17q21.33
PDK3	pyruvate dehydrogenase kinase 3	HGNC:8811	Xp22.11
PDK4	pyruvate dehydrogenase kinase 4	HGNC:8812	7q21.3
PIK3C2A	phosphatidylinositol-4-phosphate 3-kinase catalytic subunit type 2 alpha	HGNC:8971	11p15.1
PIK3C2B	phosphatidylinositol-4-phosphate 3-kinase catalytic subunit type 2 beta	HGNC:8972	1q32.1
PIK3C2G	phosphatidylinositol-4-phosphate 3-kinase catalytic subunit type 2 gamma	HGNC:8973	12p12.3
PIK3C3	phosphatidylinositol 3-kinase catalytic subunit type 3	HGNC:8974	18q12.3
PIK3CA	phosphatidylinositol-4,5-bisphosphate 3-kinase catalytic subunit alpha	HGNC:8975	3q26.32
PIK3CB	phosphatidylinositol-4,5-bisphosphate 3-kinase catalytic subunit beta	HGNC:8976	3q22.3
PIK3CD	phosphatidylinositol-4,5-bisphosphate 3-kinase catalytic subunit delta	HGNC:8977	1p36.22
PIK3CG	phosphatidylinositol-4,5-bisphosphate 3-kinase catalytic subunit gamma	HGNC:8978	7q22.3
PIK3R1	phosphoinositide-3-kinase regulatory subunit 1	HGNC:8979	5q13.1
PIK3R2	phosphoinositide-3-kinase regulatory subunit 2	HGNC:8980	19p13.11
PIK3R3	phosphoinositide-3-kinase regulatory subunit 3	HGNC:8981	1p34.1
PIK3R4	phosphoinositide-3-kinase regulatory subunit 4	HGNC:8982	3q22.1
PIK3R5	phosphoinositide-3-kinase regulatory subunit 5	HGNC:30035	17p13.1
PIP4K2A	phosphatidylinositol-5-phosphate 4-kinase type 2 alpha	HGNC:8997	10p12.2
PIP4K2B	phosphatidylinositol-5-phosphate 4-kinase type 2 beta	HGNC:8998	17q12
PIP5K1A	phosphatidylinositol-4-phosphate 5-kinase type 1 alpha	HGNC:8994	1q21.3
PIP5K1B	phosphatidylinositol-4-phosphate 5-kinase type 1 beta	HGNC:8995	9q21.11
PIP5K1C	phosphatidylinositol-4-phosphate 5-kinase type 1 gamma	HGNC:8996	19p13.3
PIP5KL1	phosphatidylinositol-4-phosphate 5-kinase like 1	HGNC:28711	9q34.11
PKM	pyruvate kinase M1/2	HGNC:9021	15q23
PPARA	peroxisome proliferator activated receptor alpha	HGNC:9232	22q13.31
PPARD	peroxisome proliferator activated receptor delta	HGNC:9235	6p21.31
PPARG	peroxisome proliferator activated receptor gamma	HGNC:9236	3p25.2
PPP1R13B	protein phosphatase 1 regulatory subunit 13B	HGNC:14950	14q32.33
PPP1R13L	protein phosphatase 1 regulatory subunit 13 like	HGNC:18838	19q13.32
PRC1	protein regulator of cytokinesis 1	HGNC:9341	15q26.1
PTEN	phosphatase and tensin homolog	HGNC:9588	10q23.31
RAC1	Rac family small GTPase 1	HGNC:9801	7p22.1
RAC2	Rac family small GTPase 2	HGNC:9802	22q13.1
RAC3	Rac family small GTPase 3	HGNC:9803	17q25.3
RAF1	Raf-1 proto-oncogene, serine/threonine kinase	HGNC:9829	3p25.2
RALA	RAS like proto-oncogene A	HGNC:9839	7p14.1
RALB	RAS like proto-oncogene B	HGNC:9840	2q14.2
RALBP1	ralA binding protein 1	HGNC:9841	18p11.22
RASA1	RAS p21 protein activator 1	HGNC:9871	5q14.3
REL	REL proto-oncogene, NF-kB subunit	HGNC:9954	2p16.1
RELA	RELA proto-oncogene, NF-kB subunit	HGNC:9955	11q13.1
RELB	RELB proto-oncogene, NF-kB subunit	HGNC:9956	19q13.32
RHEB	Ras homolog, mTORC1 binding	HGNC:10011	7q36.1
RICTOR	RPTOR independent companion of MTOR complex 2	HGNC:28611	5p13.1
RPS6KB1	ribosomal protein S6 kinase B1	HGNC:10436	17q23.1
RPTOR	regulatory associated protein of MTOR complex 1	HGNC:30287	17q25.3
RRAGA	Ras related GTP binding A	HGNC:16963	9p22.1
RRAGB	Ras related GTP binding B	HGNC:19901	Xp11.21
RRAGC	Ras related GTP binding C	HGNC:19902	1p34.3
RRAGD	Ras related GTP binding D	HGNC:19903	6q15
SEC13	SEC13 homolog, nuclear pore and COPII coat complex component	HGNC:10697	3p25.3
SEH1L	SEH1 like nucleoporin	HGNC:30379	18p11.21
SHMT1	serine hydroxymethyltransferase 1	HGNC:10850	17p11.2
SHMT2	serine hydroxymethyltransferase 2	HGNC:10852	12q12-q14
SPARC	secreted protein acidic and cysteine rich	HGNC:11219	5q33.1
SRC	SRC proto-oncogene, non-receptor tyrosine kinase	HGNC:11283	20q11.23
TERC	telomerase RNA component	HGNC:11727	3q26.2
TERT	telomerase reverse transcriptase	HGNC:11730	5p15.33
TOP2A	DNA topoisomerase II alpha	HGNC:11989	17q21.2
TOP2B	DNA topoisomerase II beta	HGNC:11990	3p24.2
TP53	tumor protein p53	HGNC:11998	17p13.1
TP53BP2	tumor protein p53 binding protein 2	HGNC:12000	1q41
TSC1	TSC complex subunit 1	HGNC:12362	9q34
TSC2	TSC complex subunit 2	HGNC:12363	16p13.3
TUBB1	tubulin beta 1 class VI	HGNC:16257	20q13.32
WRAP53	WD repeat containing antisense to TP53	HGNC:25522	17p13.1
