# Supplementary material for: Use of Germline Genetic Variability for Prediction of Chemoresistance and Prognosis of Breast Cancer Patients
Source: Cancers (Basel). 2018 Dec 12;10(12):511. doi: 10.3390/cancers10120511 (PMC6316878; doi:10.3390/cancers10120511)
Supplement: Supplementary file 1 [file cancers-10-00511-s001.zip › cancers-393361-Supplementary Table S3.xls]

## Sheet: DFS
Supplementary Table S3: List of associations between individual variants and survival or response of patients to cytotoxic therapy - DFS
Variant ID	p-value adjusted by 100 permutations
rs2227911	0
rs41279458	0
rs1042482	0
rs887842	0
rs34564593	0
rs10938	0
rs12711784	0
rs4849269	0
rs13029093	0
rs13004622	0
rs7578249	0
rs12693006	0
rs1877342	0
rs2271252	0
rs741007	0
rs4673486	0
rs16843614	0
rs7682918	0
rs28698123	0
rs62441154	0
rs62441155	0
rs7349983	0
rs61732039	0
rs12540337	0
rs3735023	0
rs1800781	0
rs4148848	0
rs2410545	0
rs13283782	0
rs7076063	0
rs11572091	0
rs3737033	0
rs41282912	0
rs12293228	0
chr11.47282732.A.C.NR1H3	0
rs762803	0
rs3741475	0
rs2291908	0
rs4765555	0
rs78891270	0
rs7150141	0
rs861538	0
rs861536	0
rs2290272	0
rs2290269	0
rs76336259	0
rs71157213	0
rs471692	0
rs34461761	0
rs2847617	0
rs2606259	0
rs2606258	0
rs368116451	0
rs2847152	0
rs2305996	0
rs4646523	0
rs7254627	0
rs593818	0
rs4986892	0
rs117958555	0
rs2288918	0
rs6062855	0
rs2273487	0
rs6643783	0
rs1043657	0.01
rs2072671	0.01
rs4658	0.01
rs8990	0.01
rs2275033	0.01
rs1136224	0.01
rs4073237	0.01
rs61138718	0.01
rs3768647	0.01
rs2241058	0.01
rs2305254	0.01
rs10199704	0.01
rs6709925	0.01
rs6720659	0.01
rs741006	0.01
rs2239672	0.01
rs3217099	0.01
rs11389149	0.01
rs16843618	0.01
rs76792277	0.01
rs16843626	0.01
rs7438244	0.01
rs55878268	0.01
rs174414	0.01
rs62441152	0.01
rs79943066	0.01
rs61227829	0.01
rs74859514	0.01
rs1526083	0.01
rs2303924	0.01
rs61218626	0.01
rs3214587	0.01
rs11786957	0.01
rs4962081	0.01
rs2736627	0.01
rs12775501	0.01
rs4417181	0.01
rs12257368	0.01
rs2987792	0.01
rs4147581	0.01
rs3736080	0.01
rs10505872	0.01
rs2293651	0.01
rs11068428	0.01
rs2293054	0.01
rs2293051	0.01
rs1244085	0.01
rs61757055	0.01
rs12442557	0.01
rs2218342	0.01
rs34379884	0.01
rs323043	0.01
rs2307240	0.01
rs67528158	0.01
rs11453	0.01
rs72859699	0.01
rs2741183	0.01
rs2741182	0.01
rs2612086	0.01
rs2847332	0.01
rs2741180	0.01
rs9953967	0.01
rs9953980	0.01
rs2612083	0.01
rs12151021	0.01
rs56124328	0.01
rs609290	0.01
rs62106481	0.01
rs696839	0.01
rs1645673	0.01
rs2303044	0.01
chr20.46256785.GTC.G.NCOA3	0.01
rs2762934	0.01
rs1075557	0.01
rs1075556	0.01
rs11538	0.01
rs291593	0.02
rs1801160	0.02
rs13405698	0.02
rs62150087	0.02
rs55707322	0.02
rs7592689	0.02
rs78516281	0.02
rs6724834	0.02
rs13411096	0.02
rs4337789	0.02
rs1042364	0.02
rs1126673	0.02
rs13138294	0.02
rs1800759	0.02
rs894369	0.02
rs17537595	0.02
rs2013782	0.02
rs4958278	0.02
rs3549	0.02
rs4646276	0.02
rs622591	0.02
rs62440430	0.02
rs3801042	0.02
rs2987791	0.02
rs7104301	0.02
rs67884336	0.02
rs35018358	0.02
rs4149008	0.02
rs11045919	0.02
rs4149005	0.02
rs722994	0.02
rs2107415	0.02
rs278126	0.02
rs701029	0.02
rs7325983	0.02
rs4148552	0.02
rs4148551	0.02
rs279940	0.02
rs3743162	0.02
rs3752861	0.02
rs2075061	0.02
chr17.38248356.A.C.THRA	0.02
rs2586112	0.02
rs66499584	0.02
rs1567962	0.02
rs1059393	0.02
rs2606257	0.02
rs2612084	0.02
rs2606248	0.02
rs4646522	0.02
rs714772	0.02
rs28371511	0.02
rs6512051	0.02
rs61666630	0.02
rs35491114	0.02
rs35248564	0.02
rs12460651	0.02
rs2018030	0.02
rs2316207	0.02
rs2316209	0.02
rs3815708	0.02
rs58285195	0.02
rs3810171	0.02
rs1052677	0.02
rs6022999	0.02
rs2822582	0.02
chr22.18217076.CTT.C.BID	0.02
rs58801392	0.03
rs1801466	0.03
rs291592	0.03
rs17376848	0.03
rs2266782	0.03
rs59429274	0.03
rs2241059	0.03
rs2290108	0.03
rs13424899	0.03
rs2276676	0.03
rs3768833	0.03
rs7594601	0.03
rs2288588	0.03
rs2288589	0.03
rs11690232	0.03
rs1126672	0.03
rs5030519	0.03
rs851	0.03
rs7667777	0.03
rs3210714	0.03
rs1059829	0.03
rs367836	0.03
rs77550897	0.03
rs78414512	0.03
rs28637820	0.03
rs2032583	0.03
rs2303922	0.03
rs2303926	0.03
rs76154097	0.03
rs751141	0.03
rs4149259	0.03
rs2292920	0.03
rs1934969	0.03
rs77120019	0.03
rs6413421	0.03
rs2515641	0.03
rs3841364	0.03
rs34288910	0.03
rs35653399	0.03
rs12317843	0.03
rs4140389	0.03
rs2304006	0.03
rs1047735	0.03
rs2272369	0.03
rs3782244	0.03
rs870050	0.03
rs1300234	0.03
rs2289106	0.03
rs2286355	0.03
rs2856585	0.03
rs2191213	0.03
rs1990248	0.03
rs61750765	0.03
rs901065	0.03
rs59252837	0.03
rs9899178	0.03
rs145372402	0.03
rs2262096	0.03
rs2612085	0.03
rs3322	0.03
rs661431	0.03
rs12462733	0.03
rs8100667	0.03
rs2388869	0.03
rs3852869	0.03
rs4079367	0.03
rs74824096	0.03
rs12461414	0.03
chr19.45848259.A.C.KLC3	0.03
rs55652650	0.03
rs10623012	0.03
rs2259735	0.03
rs10485828	0.03
rs17002366	0.03
rs4148101	0.03
chr22.22114403.C.CG.MAPK1	0.03
rs55645350	0.03
rs4376673	0.04
rs2405593	0.04
rs718265	0.04
rs56362364	0.04
rs2134095	0.04
rs2241057	0.04
rs10176813	0.04
rs34679534	0.04
rs13401676	0.04
rs10197347	0.04
rs4675588	0.04
rs1564163	0.04
rs34870127	0.04
rs16822570	0.04
rs151300313	0.04
rs361080	0.04
rs2293194	0.04
rs6821591	0.04
rs1126670	0.04
rs2213035	0.04
rs1042891	0.04
rs7277	0.04
rs1130902	0.04
rs3190314	0.04
rs3088349	0.04
rs13146272	0.04
rs3817184	0.04
rs13106826	0.04
rs1054204	0.04
rs34762204	0.04
rs11983326	0.04
rs2301641	0.04
rs13233225	0.04
rs2229543	0.04
rs4148855	0.04
rs7816586	0.04
rs2272670	0.04
rs4149338	0.04
rs56398262	0.04
rs41281300	0.04
rs11572101	0.04
rs8192777	0.04
rs2070676	0.04
rs2480257	0.04
rs2480256	0.04
rs17884095	0.04
rs769217	0.04
rs3181338	0.04
rs12312266	0.04
rs875234	0.04
rs34851548	0.04
rs55742290	0.04
rs1263992	0.04
rs7156792	0.04
rs35740460	0.04
rs11631021	0.04
rs12440356	0.04
chr17.26732810.A.C.SLC46A1	0.04
rs41297049	0.04
rs2016817	0.04
rs72859694	0.04
rs598521	0.04
rs66653728	0.04
rs33933140	0.04
rs11880305	0.04
rs2254297	0.04
rs74551682	0.04
rs372897	0.04
rs5998135	0.04
rs3216829	0.04
rs11537641	0.05
rs71062735	0.05
rs7543016	0.05
rs667222	0.05
rs1920149	0.05
rs2816948	0.05
rs3765065	0.05
rs1075638	0.05
rs13019331	0.05
rs12693007	0.05
rs13010205	0.05
rs12694040	0.05
rs11686537	0.05
rs4147718	0.05
rs2288587	0.05
chr2.227659846.T.G.IRS1	0.05
rs3832215	0.05
rs2279525	0.05
rs1042365	0.05
rs6813415	0.05
rs3919370	0.05
rs6450345	0.05
rs10479190	0.05
rs274557	0.05
rs17547830	0.05
rs6583546	0.05
rs2566514	0.05
rs34948145	0.05
rs41281771	0.05
rs10901220	0.05
rs4880189	0.05
rs6413420	0.05
rs2070677	0.05
rs113521642	0.05
rs10501320	0.05
rs2370143	0.05
rs1695	0.05
rs16923129	0.05
rs61926244	0.05
rs3834939	0.05
rs3742106	0.05
rs899494	0.05
rs279941	0.05
rs188096	0.05
rs2295145	0.05
rs3803304	0.05
rs35595	0.05
rs3743527	0.05
rs212091	0.05
rs3834609	0.05
rs9282562	0.05
rs4807494	0.05
rs16995378	0.05
rs7253816	0.05
rs2285888	0.05
rs2304186	0.05
rs2304189	0.05
rs11083577	0.05
rs2316206	0.05
rs2316210	0.05
rs2302988	0.05
rs3815704	0.05
rs56081734	0.05
rs2232857	0.05

## Sheet: Response
Supplementary Table S3: List of associations between individual variants and survival or response of patients to cytotoxic therapy - response
Variant ID	p-value adjusted by 1000 permutations
rs13401945	0
rs4316537	0
rs12573951	0
rs9912373	0
rs1064796	0
rs1126742	0.001
rs25846	0.001
rs4723892	0.001
rs10904380	0.001
rs739689	0.001
rs7216383	0.001
rs17848685	0.001
rs113968994	0.001
rs200387829	0.001
rs2293786	0.002
rs17060	0.002
rs4738021	0.002
rs2282658	0.002
rs4148413	0.002
rs13276226	0.003
rs2037154	0.003
rs74018298	0.003
rs372614865	0.003
rs16995376	0.003
rs2227291	0.003
rs71428357	0.004
rs11705878	0.004
rs1051775	0.004
rs76915916	0.004
rs1502924	0.005
rs26119	0.005
rs77155493	0.005
rs537831	0.006
rs2926005	0.006
rs76381196	0.006
chr19.1391100.A.C.NDUFS7	0.006
rs3857354	0.007
rs7765849	0.007
rs10841611	0.007
rs953002	0.007
rs6565491	0.007
rs62113202	0.007
rs7254785	0.007
rs4147857	0.008
rs4647603	0.008
rs6930705	0.008
rs7091798	0.008
rs7079111	0.008
rs1799859	0.008
rs10841612	0.008
rs953001	0.008
rs77849213	0.008
rs12899496	0.008
rs1867226	0.008
rs79882219	0.008
rs688755	0.008
rs594255	0.008
rs3789398	0.009
rs73225425	0.009
rs2301345	0.009
rs1420904	0.009
rs10415700	0.009
rs2669429	0.01
rs41282425	0.01
rs1109591	0.01
rs11569599	0.01
rs4148077	0.01
rs2301347	0.01
rs7601	0.01
rs3743450	0.01
rs687774	0.01
rs41371446	0.01
rs10444412	0.011
rs2285937	0.011
rs695149	0.011
rs28371725	0.011
rs11674517	0.012
rs6487138	0.012
rs7148456	0.012
rs1058378	0.013
rs2293194	0.013
rs4794176	0.013
rs9302891	0.013
rs910526	0.013
rs2269231	0.014
rs4147856	0.014
rs2893264	0.014
rs10531054	0.014
rs702688	0.014
rs3213499	0.014
rs3742800	0.014
rs688256	0.014
rs8104361	0.014
rs2275029	0.015
rs1800739	0.015
rs10847	0.015
rs12368368	0.015
rs150595302	0.015
rs11540565	0.015
rs12911192	0.015
rs113137633	0.015
rs3730013	0.015
rs56952027	0.016
rs2293195	0.016
rs255303	0.016
rs9658058	0.016
rs7091942	0.016
rs11572078	0.016
rs7487904	0.016
rs593421	0.016
rs2234719	0.016
rs45576140	0.016
rs14842	0.016
rs7593638	0.017
rs3817460	0.017
rs2180314	0.017
rs79537035	0.017
rs3088092	0.017
rs34448751	0.017
rs1661052	0.017
rs3785790	0.017
rs596252	0.017
rs10154348	0.017
rs77378083	0.017
rs14843	0.017
rs6753785	0.018
rs57011945	0.018
rs230526	0.018
rs11786991	0.018
rs201940507	0.018
rs10850828	0.018
rs754593	0.018
rs688231	0.018
rs4988438	0.018
rs45550937	0.018
rs45552534	0.018
rs144656589	0.018
rs1555403	0.019
rs3819733	0.019
rs149784458	0.019
rs2271656	0.019
rs143496464	0.019
rs9626814	0.019
rs33942744	0.02
rs75320251	0.02
rs7921977	0.02
rs10841613	0.02
rs2280561	0.021
rs1555402	0.021
rs200628610	0.021
rs1065852	0.021
rs78864133	0.021
rs2269345	0.021
rs10868138	0.022
rs12982	0.022
rs955461	0.022
rs92535	0.022
rs79700435	0.022
rs3210441	0.023
rs922483	0.023
rs4148646	0.023
rs3785792	0.023
rs3093158	0.023
rs11879253	0.023
rs6020721	0.023
rs41355347	0.023
rs45576734	0.023
rs11704508	0.023
rs3830689	0.024
rs2166188	0.024
rs201332177	0.024
rs34050832	0.024
rs41378347	0.024
rs2275031	0.025
rs2053097	0.025
rs2301346	0.025
rs138893523	0.026
rs55886529	0.026
rs8043751	0.026
rs41329344	0.026
rs694897	0.027
rs7038961	0.027
rs6096083	0.027
rs11704979	0.027
rs628031	0.028
rs11400459	0.028
rs34288910	0.028
chr14.105243589.CCACACCTGGGGCACAGG.C.AKT1	0.028
rs67808403	0.028
rs59703905	0.029
rs28451040	0.029
rs34855237	0.029
rs8006145	0.029
rs4148078	0.029
rs12460651	0.029
rs2276235	0.029
rs41427746	0.029
rs4660980	0.03
rs2246210	0.03
rs28682387	0.03
rs11762180	0.03
rs73085689	0.03
rs2253336	0.03
rs72638704	0.03
rs867443	0.03
rs3890011	0.031
rs2690033	0.031
rs62383789	0.031
rs2120846	0.031
rs34558922	0.031
rs4796550	0.031
rs966717	0.032
rs2997922	0.032
rs13283333	0.032
rs147376510	0.032
rs41303639	0.033
rs4148301	0.033
rs1609993	0.033
rs210134	0.033
rs201423895	0.033
rs34039859	0.033
rs2282659	0.033
rs228287	0.033
rs10425590	0.033
rs1062472	0.033
rs4147863	0.034
rs113936771	0.034
rs2246209	0.034
rs13226149	0.034
rs34095989	0.034
rs8004408	0.034
chr17.38248639.A.G.THRA	0.034
rs6565493	0.034
rs60465772	0.034
rs45528736	0.034
rs149137568	0.035
rs29798	0.035
rs71529388	0.035
rs2816948	0.036
rs62453384	0.036
rs6464448	0.036
rs45529242	0.036
rs7295794	0.036
rs1063647	0.036
rs1106298	0.037
rs56350726	0.037
rs4147999	0.037
rs6565492	0.037
rs2280435	0.037
rs79175380	0.038
rs11983326	0.038
rs200246244	0.038
rs3815583	0.038
rs2075060	0.038
rs2271603	0.038
rs78882866	0.039
rs4222	0.039
rs35209399	0.039
rs62082719	0.039
rs1126743	0.04
rs10494808	0.04
rs9859809	0.04
rs465130	0.04
rs3734431	0.04
rs67709661	0.04
rs8025045	0.04
rs11854833	0.04
rs2074900	0.04
rs1060061	0.041
rs114988320	0.041
rs3835608	0.042
rs4371655	0.042
rs2853690	0.042
rs14280	0.042
rs200308896	0.042
rs12462733	0.042
rs28419129	0.042
rs4148837	0.042
rs4845985	0.043
rs12348881	0.043
rs7324065	0.043
rs8051205	0.043
rs2847612	0.043
rs28371511	0.043
rs5981317	0.043
rs4148221	0.044
rs273909	0.044
rs11866529	0.044
rs6050259	0.044
rs7719298	0.045
rs78575608	0.045
rs56021747	0.045
rs35486795	0.045
rs1481	0.045
rs3856806	0.046
rs71529387	0.046
rs7778955	0.046
rs199503887	0.046
rs371684480	0.046
rs11109564	0.046
rs76336259	0.046
rs6132789	0.046
rs4376673	0.047
rs77655991	0.047
rs3832215	0.047
rs17572019	0.047
rs3957357	0.047
rs112001551	0.047
rs2242048	0.047
rs8047091	0.047
rs460271	0.048
rs2271696	0.048
rs2271695	0.048
rs1256143	0.048
rs3744492	0.048
rs13050350	0.048
rs574741	0.049
rs150972279	0.049
rs16936266	0.049
rs2958370	0.049
rs3744494	0.049
rs111469428	0.05
rs1053517	0.05
rs3957356	0.05
rs3133269	0.05
rs4986938	0.05
rs2074568	0.05

## Sheet: Molecular subtype
Supplementary Table S3: List of associations between individual variants and survival or response of patients to cytotoxic therapy - molecular subtype
Variant ID	p-value adjusted by 100 permutations
chr18:60985587_A/G	0
rs1153933	0.001
rs3738370	0.001
rs201711208	0.001
rs5811151	0.001
rs2301837	0.001
rs9974417	0.001
rs749627	0.001
rs3892097	0.001
rs1571858	0.002
rs1153936	0.002
rs1054889	0.002
rs6753785	0.002
rs2817220	0.002
rs201759814	0.002
rs592792	0.003
rs3814309	0.003
rs7483	0.003
rs28365063	0.003
rs1800759	0.003
rs2070951	0.003
rs6976017	0.003
rs28371703	0.003
rs4908772	0.004
rs2000864	0.005
rs2541618	0.005
rs1290618	0.005
rs7253816	0.005
rs1042039	0.006
rs369521485	0.006
rs2305365	0.006
rs2244613	0.006
chr19:45850060_T/G	0.006
rs28371704	0.006
rs6679612	0.007
rs4703217	0.007
rs41403944	0.007
rs3735590	0.007
rs112542693	0.007
rs11331969	0.007
rs5956583	0.008
rs2294934	0.009
rs2541623	0.009
rs3765129	0.009
rs28371705	0.009
rs3904960	0.01
rs9940825	0.01
rs8077268	0.01
rs6663796	0.011
rs1770449	0.011
rs62247501	0.011
rs4726007	0.012
rs6464133	0.012
rs2234719	0.012
rs12045342	0.013
rs7593638	0.013
rs56952027	0.013
rs17851444	0.013
rs2695232	0.013
rs2855262	0.013
rs11963952	0.013
rs16917440	0.013
rs732072	0.013
rs12317894	0.013
rs7961196	0.013
rs743725	0.013
rs2294936	0.014
rs11542389	0.014
rs11674517	0.014
rs2733750	0.014
rs2282119	0.014
rs35001402	0.015
rs228289	0.015
rs2683039	0.015
rs1052190	0.016
rs2180314	0.016
rs4925	0.016
rs2305707	0.016
rs1056860	0.017
rs538	0.017
rs62136276	0.017
rs2176394	0.017
rs2541622	0.017
rs62082719	0.017
rs2886232	0.017
rs1805041	0.017
rs560018	0.018
rs34724153	0.018
rs10056789	0.018
rs11187265	0.018
rs66499584	0.018
rs5852606	0.019
rs3857224	0.019
rs62370437	0.019
rs3114659	0.019
rs3752957	0.019
rs228287	0.019
rs62065216	0.019
rs45523438	0.019
rs117871617	0.019
rs11326170	0.019
rs3748563	0.02
rs72634355	0.02
chr1:9780738_T/G	0.021
rs272878	0.021
rs36033169	0.021
rs79599555	0.022
rs75410864	0.022
rs273915	0.022
rs17167851	0.022
rs7479101	0.022
chr19:45848259_A/C	0.022
rs6733264	0.023
rs12875235	0.023
rs14303	0.023
rs5960093	0.023
rs41291167	0.024
rs200311165	0.024
rs337592	0.025
rs6755571	0.025
rs2596830	0.025
rs2271923	0.025
rs1893883	0.025
rs6198	0.025
rs62415404	0.025
rs41279866	0.025
rs3747811	0.025
rs276203	0.025
rs11101828	0.025
rs146677294	0.025
rs17883788	0.025
chr20:46281061_T/A	0.025
rs145747490	0.026
rs11568656	0.026
rs1065852	0.026
rs1050993	0.027
chr2:31567651_A/C	0.027
rs78090165	0.027
rs5860571	0.027
chr7:75614313_A/C	0.027
rs1050704	0.027
rs8070592	0.027
rs55913235	0.027
rs3768487	0.028
rs4656993	0.028
rs3769818	0.028
rs7732671	0.028
rs3816829	0.028
rs144343542	0.028
rs769218	0.028
rs769217	0.028
rs2239322	0.028
rs1056866	0.029
rs15524	0.029
rs776746	0.029
rs2074308	0.029
rs28892005	0.029
rs212088	0.029
rs4968843	0.029
rs4968849	0.029
rs3736599	0.03
rs6833176	0.03
rs17572019	0.03
rs54816	0.03
rs2459110	0.031
rs4646276	0.031
rs11284347	0.031
rs17868341	0.032
rs12210538	0.032
rs3820571	0.033
rs2853523	0.033
rs55887864	0.033
rs3737032	0.033
rs8187758	0.033
rs2541608	0.033
rs3848300	0.033
rs111564639	0.033
rs7208382	0.033
rs3768490	0.034
rs17739	0.034
rs2275566	0.034
rs853772	0.034
rs2276332	0.034
chr9:135773019_G/A	0.034
rs8192695	0.034
rs1974578	0.034
rs12940557	0.034
rs11077414	0.034
rs9909216	0.034
rs12941264	0.034
rs74322196	0.034
rs35143571	0.035
rs3817192	0.035
rs10898853	0.035
rs60140950	0.035
rs76433096	0.035
rs2293054	0.035
rs2072604	0.035
rs12070633	0.036
rs2853522	0.036
rs6676866	0.036
rs4659746	0.036
rs4997690	0.036
rs10058270	0.036
rs9687226	0.036
rs11592199	0.036
rs5789280	0.036
rs9890046	0.036
rs111834869	0.036
rs1131449	0.037
rs4917623	0.037
rs3813873	0.037
rs7963279	0.037
rs17636091	0.037
rs41278152	0.037
chr17:48183471_G/T	0.037
rs4803393	0.037
rs2273683	0.037
rs1055657	0.037
rs562996	0.038
rs28533671	0.038
rs4968839	0.038
rs10412246	0.038
rs1131596	0.038
rs2297235	0.039
rs6686001	0.04
rs55646856	0.04
rs35807836	0.04
rs7230957	0.04
rs4911163	0.04
rs202203976	0.04
rs33922930	0.041
rs3209896	0.041
rs11568672	0.041
rs9895829	0.041
rs9902933	0.041
rs2364315	0.041
rs9282552	0.041
rs17848685	0.041
rs2020900	0.042
rs1738023	0.042
rs2229540	0.042
rs111545739	0.042
rs13073869	0.042
rs12573787	0.042
rs79540160	0.042
rs11655199	0.042
rs34324678	0.043
rs2269231	0.043
rs34372448	0.043
rs9282564	0.043
chr10:89623678_CGCG/C	0.043
rs2306283	0.043
chrX:153009991_G/T	0.043
rs4970773	0.044
rs12507078	0.044
rs4646830	0.044
rs8181432	0.044
rs33931521	0.044
rs2302134	0.044
rs350916	0.044
rs3818273	0.044
rs2257401	0.045
rs149784458	0.045
rs1974576	0.045
rs1974577	0.045
rs740520	0.045
rs2606242	0.045
rs2853532	0.045
rs2847609	0.045
rs2853534	0.045
rs2853535	0.045
rs2853536	0.045
rs2612099	0.045
rs2612100	0.045
rs1059394	0.045
rs11081251	0.045
rs34841024	0.046
rs74018298	0.046
rs6416992	0.046
rs113406157	0.046
rs111606937	0.046
rs1027915	0.047
rs8192678	0.047
rs4147545	0.047
rs11949650	0.047
rs367035	0.047
rs12269988	0.047
rs7221250	0.047
rs2302290	0.047
rs11658738	0.047
rs1793978	0.047
rs56408756	0.047
rs11542388	0.048
rs12954	0.048
rs10925264	0.048
rs6756629	0.048
rs3806596	0.048
rs6858967	0.048
rs7786151	0.048
rs2518047	0.048
rs4944946	0.048
rs2606258	0.048
rs1556330	0.048
rs1556331	0.048
rs2272599	0.049
rs12792649	0.049
rs34050832	0.049
rs10419573	0.049
rs181390	0.049
rs724710	0.05
rs1045485	0.05
rs963959	0.05
rs12504365	0.05
rs12512053	0.05
rs12508502	0.05
rs3923511	0.05
rs1132816	0.05
rs2909430	0.05
rs11659091	0.05
rs12373391	0.05
