# Supplementary material for: Use of Germline Genetic Variability for Prediction of Chemoresistance and Prognosis of Breast Cancer Patients
Source: Cancers (Basel). 2018 Dec 12;10(12):511. doi: 10.3390/cancers10120511 (PMC6316878; doi:10.3390/cancers10120511)
Supplement: Supplementary file 1 [file cancers-10-00511-s001.zip › cancers-393361-Supplementary Table S4.xlsx]

## Sheet: PharmGKB
Table S4: In silico predictions for variant prioritization
PGKB ID	rs ID	Gene	Variant location	clinicalMetadata						Relationships
				Level of Evidence	Clinical Annotation Types	Annotation Text	Related Chemicals	Related Diseases	Race	Association *(not associated)
PA166157317	rs2032583	ABCB1	[GRCh37]chr7:87160561	3	Efficacy	AA:Patients with the AA genotype and depression who are treated with antidepressants 1) may be less likely to experience adverse effects 2) may be less likely to experience remission as compared to patients with the AG or GG genotype. However, not all studies found a significant association. Other genetic and clinical factors may also influence a patient's chance for remission and risk of side ef…	amitriptyline (PA448385),"antidepressants (PA452229)","citalopram (PA449015)","fluvoxamine (PA449690)","paroxetine (PA450801)","sertraline (PA451333)","venlafaxine (PA451866)"	Depression (PA447278),"Depressive Disorder (PA447207)","Depressive Disorder, Major (PA447321)"	European
PA166154987	rs212091	ABCC1	[GRCh37]chr16:16236650	3	Efficacy	CC:Patients with the CC genotype and HIV may have an increased risk for virological failure when treated with highly active antiretroviral therapy (HAART) as compared to patients with the TT genotype. Other genetic and clinical factors may also influence risk for virological failure.,"CT:Patients with the CT genotype and HIV may have an increased risk for virological failure when treated with hig…	lamivudine (PA450163),"lopinavir (PA450264)","ritonavir (PA451260)","zidovudine (PA451954)"	HIV (PA447230)
PA166155049	rs3743527	ABCC1	[GRCh37]chr16:16235681	3	Toxicity/ADR	CC:Patients with the CC genotype and colorectal neoplasms may have increased severity of neutropenia when taking irinotecan compared to patients with the CT and TT genotypes. Other clinical and genetic factors may affect severity of neutropenia when taking irinotecan.,"CT:Patients with the CT genotype and colorectal neoplasms may have deceased severity of neutropenia when taking irinotecan compar…	irinotecan (PA450085)	Colorectal Neoplasms (PA446108)
PA166161794	rs1043657	AKR7A2	[GRCh37]chr1:19635011	NA	NA	NA	NA	NA	NA	daunorubicin, doxorubicin, exemestane*; breast neoplasm*; PK
PA166154802	rs3803304	AKT1	[GRCh37]chr14:105239146	NA	NA	NA	NA	NA	NA	carboplatin, cisplatin;Carcinoma, Non-Small-Cell Lung, Disease Progression; PD
PA166157866	rs2227291	ATP7A	[GRCh37]chrX:77268502	3	Toxicity/ADR	CC:Patients with the CC genotype may have decreased but not absent risk of toxicity with docetaxel and thalidomide as compared to patients with the CG or GG genotypes. Other genetic and clinical factors may also influence treatment response.,"CG:Patients with the CG genotype may have an increased risk of toxicity with docetaxel and thalidomide as compared to patients with the CC genotype. Other g…	docetaxel (PA449383),"thalidomide (PA451644)"	Prostatic Neoplasms (PA445425)		isoniazid, methylphenidate, ACEinhibitotrs*;tuberculosis, ADHD, hear failure, death*, toxic liver disease; PD
PA166153667	rs2072671	CDA	[GRCh37]chr1:20915701	3	Toxicity/ADR	AA:Patients with the AA genotype who are treated with cytarabine may have a decreased, but not absent, risk of toxicity as compared to patients with the AC or CC genotype. Other genetic and clinical factors may also influence a patient's risk for drug-induced toxicity.,"AC:Patients with the AC genotype who are treated with cytarabine may have an increased risk of toxicity as compared to patients …	cytarabine (PA449177)	Leukemia (PA444750),"Lymphoma (PA444840)"	European
PA166155058	rs3815583	CES1	[GRCh37]chr16:55867042	NA	NA	NA	NA	NA	NA
PA166155039	rs2307240	CES1	[GRCh37]chr16:55862712	3	Efficacy	CC:Patients with acute coronary syndrome and the CC genotype may have decreased response to clopidogrel as compared to patients with the CT and TT genotypes. Other clinical and genetic factors may also influence response to clopidogrel in patients with acute coronary syndrome.,"CT:Patients with acute coronary syndrome and the CT genotype may have increased response to clopidogrel as compared to p…	clopidogrel (PA449053)	Acute coronary syndrome (PA165108401)	Asian
PA166153793	rs7543016	CMPK1	[GRCh37]chr1:47799639	3	Efficacy	CC:Patients with the CC genotype and pancreatic cancer may have a longer time to progression when treated with gemcitabine as compared to patients with the CG or GG genotype. Other genetic and clinical factors may also influence time to progression in patients with pancreatic cancer. ,"CG:Patients with the CG genotype and pancreatic cancer may have a shorter time to progression when treated with …	gemcitabine (PA449748)	Pancreatic Neoplasms (PA445218)	Asian
PA166153986	rs1934969	CYP2C9	[GRCh37]chr10:96748495	3	Other	AA:Patients with the AA genotype may have increased metabolism of losartan as compared to patients with the AT or TT genotype. No association was seen in Korean subjects, and a seperate study in Ecuadorian subjects found contradictory results. Other genetic and clinical factors may also influence a patient's losartan metabolism.,"AT:Patients with the AT genotype may have decreased metabolism of l…	losartan (PA450268)
PA166156062	rs1065852	CYP2D6	[GRCh37]chr22:42526694	3	Toxicity/ADR	AA:Patients with the AA genotype and schizophrenia may have a decreased QTc interval when treated with iloperidone as compared to patients with the GG genotype. Other genetic and clinical factors may also influence QTc interval.,"AG:Patients with the AG genotype and schizophrenia may have a decreased QTc interval when treated with iloperidone as compared to patients with the GG genotype. Other ge…	iloperidone (PA161199368)	Schizophrenia (PA447216)
PA166154017	rs2515641	CYP2E1	[GRCh37]chr10:135351362	3	Toxicity/ADR	CC:Patients with the CC genotype may have an increased likelihood of toxic liver disease when treated with cytarabine, fludarabine, gemtuzumab ozogamicin and idarubicin as compared to patients with the TT genotype. Other genetic and clinical factors may also influence a patient's response to cytarabine, fludarabine, gemtuzumab ozogamicin and idarubicin.,"CT:Patients with the CT genotype may have …	cytarabine (PA449177),"fludarabine (PA449655)","gemtuzumab ozogamicin (PA164749431)","idarubicin (PA449961)"	Leukemia, Myeloid, Acute (PA444760)
PA166153647	rs1801160	DPYD	[GRCh37]chr1:97770920	3	Toxicity/ADR,"Metabolism/PK"	CC:Patients with the CC genotype (DPYD *1/*1) and cancer who are treated with fluoropyrimidine-based chemotherapy may have 1) increased metabolism of fluorouracil and 2) decreased risk for drug toxicities as compared to patients with the CT or TT genotype (DPYD *1/*6 or *6/*6). Fluoropyrimidines are often used in combination chemotherapy such as FOLFOX (fluorouracil, leucovorin and oxaliplatin) o…	capecitabine (PA448771),"fluorouracil (PA128406956)","s 1 (combination) (PA166115442)"	Neoplasms (PA445062)
PA166153874	rs17376848	DPYD	[GRCh37]chr1:97915624	3	Toxicity/ADR	AA:Patients with the AA genotype and cancer may have a decreased risk of drug toxicities when treated with fluoropyrimidine-based chemotherapy as compared to patients with the AG and GG genotypes. Other studies have found no association with drug toxicity and fluoropyrimidine-based chemotherapy. Fluoropyrimidines are often used in combination chemotherapy such as FOLFOX (fluorouracil, leucovorin …	capecitabine (PA448771),"fluorouracil (PA128406956)"	Neoplasms (PA445062)
PA166153696	rs2297595	DPYD	[GRCh37]chr1:98165091	3	Toxicity/ADR,"Metabolism/PK"	CC:Patients with the CC genotype may have 1) increased risk of severe toxicity when treated with fluoropyrimidines and 2) decreased metabolism of fluorouracil as compared to patients with the TT genotype. However, contradictory or negative results exist for these associations. Fluoropyrimidines are often used in combination chemotherapy such as FOLFOX (fluorouracil, leucovorin and oxaliplatin) or…	capecitabine (PA448771),"fluorouracil (PA128406956)","Pyrimidine analogues (PA164713220)","s 1 (combination) (PA166115442)"	Neoplasms (PA445062)
PA166157579	rs2669429	DPYS	[GRCh37]chr8:105463690	3	Toxicity/ADR	AA:Patients with the AA genotype and hypertension may be at decreased risk of developing hyperglycemia when taking atenolol compared to patients with the AG and GG genotypes. Other clinical and genetic factors may affect severity of hyperglycemia when taking atenolol for hypertension.,"AG:Patients with the AG genotype and hypertension may be at increased risk of developing hyperglycemia when taki…	atenolol (PA448499)	Hyperglycemia (PA444522),"Hypertension (PA444552)"	European
PA166154805	rs4986938	ESR2	[GRCh37]chr14:64699816	3	Toxicity/ADR	CC:Patients with the CC genotype may have higher tamoxifen-induced increase in triglycerides in postmenopausal woman as compared to patients with the TT or CT genotype. Other genetic and clinical factors may influence the response to tamoxifen.,"CT:Patients with the CT genotype may have lower tamoxifen-induced increase in triglycerides in postmenopausal woman as compared to patients with the CC g…	tamoxifen (PA451581)
PA166157094	rs3957357	GSTA1,GSTA6P	[GRCh37]chr6:52668687	3	Toxicity/ADR	AA:Patients with the AA genotype may have increased risk for anemia when treated with cisplatin and cyclophosphamide as compared to patients with the GG genotype. Other genetic and clinical factors may also influence response to cisplatin regimens.,"AG:Patients with the AG genotype may have increased risk for anemia when treated with cisplatin and cyclophosphamide as compared to patients with the…	cisplatin (PA449014),"cyclophosphamide (PA449165)"	Anemia (PA443340),"Ovarian Neoplasms (PA445204)"
PA166157020	rs2180314	GSTA2	[GRCh37]chr6:52617731	NA	NA	NA	NA	NA	NA	daunorubicin, doxorubicin, neoplasms, cardiotoxicty; PD
PA166154249	rs1695	GSTP1	[GRCh37]chr11:67352689	3	Toxicity/ADR	AA:Patients with the AA genotype and cancer who are treated with fluorouracil may have a higher risk of hematological toxicity as compared to patients with the GG genotype. Other genetic and clinical factors may also influence a patient's risk for hematological toxicity when exposed to fluorouracil.,"AG:Patients with the AG genotype and cancer who are treated with fluorouracil may have a lower, b…	fluorouracil (PA128406956)	Rectal Neoplasms (PA445503)	European
PA166156155	rs28371725	CYP2D6	[GRCh37]chr22:42523805	NA	NA	NA	NA	NA	NA	tamoxifene, Breast Neoplasms, VIP gene; PD
PA166156388	rs3856806	PPARG	[GRCh37]chr3:12475557	3	Toxicity/ADR	CC:Patients with the CC genotype and asthma may have a decreased, but not absent, risk for aspirin hypersensitivity as compared to patients with the TT genotype. Other genetic and clinical factors may also influence a patient's risk for aspirin hypersensitivity.,"CT:Patients with the CT genotype and asthma may have a decreased, but not absent, risk for aspirin hypersensitivity as compared to pati…	aspirin (PA448497)	Asthma (PA443450)	Asian
PA166156933	rs628031	SLC22A1	[GRCh37]chr6:160560845	3	Efficacy	AA:Patients with the AA genotype who are treated with metformin may have a decreased response and increased risk for gastrointestinal side effects as compared to patients with the GG genotype. Other genetic and clinical factors may also influence a patient's response to metformin.,"AG:Patients with the AG genotype who are treated with metformin may have a decreased response and increased risk for…	metformin (PA450395)	Diabetes Mellitus, Type 2 (PA443890)
PA166157820	rs10868138	SLC28A3	[GRCh37]chr9:86917301	NA	NA	NA	NA	NA	NA	methotrexate, mercaptopurine,gemcitabine*, valganciclovir; kidney Transplantation*, Carcinoma, Non-Small-Cell Lung*, Leukopenia, Neutropenia*, Precursor Cell Lymphoblastic Leukemia-Lymphoma; PD
PA166153544	rs4658	SLC2A1	[GRCh37]chr1:43392250	NA	NA	NA	NA	NA	NA	platinum; Drug Toxicity; PD
PA166163600	rs3834939	SLCO1A2	[GRCh37]chr12:21487769_21487770	3	Metabolism/PK	TT:Patients with the TT genotype may have decreased clearance of rocuronium as compared to patients with the del/del genotypes. Other clinical and genetic factors may also influence clearance of rocuronium.,"del/T:Patients with the T/del genotype may have decreased clearance of rocuronium as compared to patients with the del/del genotypes. Other clinical and genetic factors may also influence cle…	rocuronium (PA164754992)
PA166155965	rs10485828	TUBB1	[GRCh37]chr20:57600655	3	Other	CC:Patients with the CC genotype and ER and/or PR positive breast cancer may have a decreased risk of bone fractures when exposed to the aromatase inhibitors anastrazole and exemestane as compared to patients with the CG or GG genotypes. Other clinical and genetic factors may also influence risk of bone fractures in people with ER and/or PR positive breast cancer when exposed to exemestane or ana…	anastrozole (PA448432),"exemestane (PA449563)"	Breast Neoplasms (PA443560)
Abbreviations:
N/A = not available
ADR = adverse drug reactions
PK = pharmacokinetics
PD = pharmacodynamics

## Sheet: PharmVar
#version=pharmvar-1.1.9.2		rsID	refsequence	start	stop	REF	ALT	conseq
CYP2D6*4A	CYP2D6	rs1065852	NC_000022.10	42526694	42526694	G	A	substitution
CYP2D6*4B	CYP2D6	rs1065852	NC_000022.10	42526694	42526694	G	A	substitution
CYP2D6*4C	CYP2D6	rs1065852	NC_000022.10	42526694	42526694	G	A	substitution
CYP2D6*4D	CYP2D6	rs1065852	NC_000022.10	42526694	42526694	G	A	substitution
CYP2D6*4E	CYP2D6	rs1065852	NC_000022.10	42526694	42526694	G	A	substitution
CYP2D6*4F	CYP2D6	rs1065852	NC_000022.10	42526694	42526694	G	A	substitution
CYP2D6*4G	CYP2D6	rs1065852	NC_000022.10	42526694	42526694	G	A	substitution
CYP2D6*4H	CYP2D6	rs1065852	NC_000022.10	42526694	42526694	G	A	substitution
CYP2D6*4J	CYP2D6	rs1065852	NC_000022.10	42526694	42526694	G	A	substitution
CYP2D6*4K	CYP2D6	rs1065852	NC_000022.10	42526694	42526694	G	A	substitution
CYP2D6*4L	CYP2D6	rs1065852	NC_000022.10	42526694	42526694	G	A	substitution
CYP2D6*4N	CYP2D6	rs1065852	NC_000022.10	42526694	42526694	G	A	substitution
CYP2D6*4P	CYP2D6	rs1065852	NC_000022.10	42526694	42526694	G	A	substitution
CYP2D6*10A	CYP2D6	rs1065852	NC_000022.10	42526694	42526694	G	A	substitution
CYP2D6*10B	CYP2D6	rs1065852	NC_000022.10	42526694	42526694	G	A	substitution
CYP2D6*10D	CYP2D6	rs1065852	NC_000022.10	42526694	42526694	G	A	substitution
CYP2D6*14A	CYP2D6	rs1065852	NC_000022.10	42526694	42526694	G	A	substitution
CYP2D6*36	CYP2D6	rs1065852	NC_000022.10	42526694	42526694	G	A	substitution
CYP2D6*37	CYP2D6	rs1065852	NC_000022.10	42526694	42526694	G	A	substitution
CYP2D6*41	CYP2D6	rs28371725	NC_000022.10	42523805	42523805	C	T	substitution
CYP2D6*47	CYP2D6	rs1065852	NC_000022.10	42526694	42526694	G	A	substitution
CYP2D6*49	CYP2D6	rs1065852	NC_000022.10	42526694	42526694	G	A	substitution
CYP2D6*52	CYP2D6	rs1065852	NC_000022.10	42526694	42526694	G	A	substitution
CYP2D6*54	CYP2D6	rs1065852	NC_000022.10	42526694	42526694	G	A	substitution
CYP2D6*56B	CYP2D6	rs1065852	NC_000022.10	42526694	42526694	G	A	substitution
CYP2D6*57	CYP2D6	rs1065852	NC_000022.10	42526694	42526694	G	A	substitution
CYP2D6*64	CYP2D6	rs1065852	NC_000022.10	42526694	42526694	G	A	substitution
CYP2D6*65	CYP2D6	rs1065852	NC_000022.10	42526694	42526694	G	A	substitution
CYP2D6*69	CYP2D6	rs28371725	NC_000022.10	42523805	42523805	C	T	substitution
CYP2D6*69	CYP2D6	rs1065852	NC_000022.10	42526694	42526694	G	A	substitution
CYP2D6*72	CYP2D6	rs1065852	NC_000022.10	42526694	42526694	G	A	substitution
CYP2D6*87	CYP2D6	rs1065852	NC_000022.10	42526694	42526694	G	A	substitution
CYP2D6*91	CYP2D6	rs28371725	NC_000022.10	42523805	42523805	C	T	substitution
CYP2D6*94A	CYP2D6	rs1065852	NC_000022.10	42526694	42526694	G	A	substitution
CYP2D6*94B	CYP2D6	rs1065852	NC_000022.10	42526694	42526694	G	A	substitution
CYP2D6*95	CYP2D6	rs1065852	NC_000022.10	42526694	42526694	G	A	substitution
CYP2D6*99	CYP2D6	rs1065852	NC_000022.10	42526694	42526694	G	A	substitution
CYP2D6*100	CYP2D6	rs1065852	NC_000022.10	42526694	42526694	G	A	substitution
CYP2D6*101	CYP2D6	rs1065852	NC_000022.10	42526694	42526694	G	A	substitution

## Sheet: ADReCS_DrugBank
BADD_TID	Variation_ID	UNIPROT_AC	Gene_Name	Gene_ID	Uniprot_ID	Class	Chrom	ChromStart	ChromEnd	Strand	Observed	Alleles	AlleleFreqs	PMID	Link	Data_Source
BADD_T00060	rs1695	P09211	GSTP1	2950	GSTP1_HUMAN	snp	chr11	67585217	67585218	+	A/G	G	0.352636	18540691	www.ncbi.nlm.nih.gov/pubmed/18540691	DrugBank
BADD_T00061	rs1695	P09211	GSTP1	2950	GSTP1_HUMAN	snp	chr11	67585217	67585218	+	A/G	G	0.352636	18540691	www.ncbi.nlm.nih.gov/pubmed/18540691	DrugBank
BADD_T00062	rs1695	P09211	GSTP1	2950	GSTP1_HUMAN	snp	chr11	67585217	67585218	+	A/G	G	0.352636	18540691	www.ncbi.nlm.nih.gov/pubmed/18540691	DrugBank
BADD_T00063	rs1695	P09211	GSTP1	2950	GSTP1_HUMAN	snp	chr11	67585217	67585218	+	A/G	G	0.352636	18162130	www.ncbi.nlm.nih.gov/pubmed/18162130	DrugBank
BADD_T00064	rs1695	P09211	GSTP1	2950	GSTP1_HUMAN	snp	chr11	67585217	67585218	+	A/G	G	0.352636	18162130	www.ncbi.nlm.nih.gov/pubmed/18162130	DrugBank
BADD_T00065	rs1695	P09211	GSTP1	2950	GSTP1_HUMAN	snp	chr11	67585217	67585218	+	A/G	G	0.352636	18162130	www.ncbi.nlm.nih.gov/pubmed/18162130	DrugBank
BADD_T00066	rs1695	P09211	GSTP1	2950	GSTP1_HUMAN	snp	chr11	67585217	67585218	+	A/G	G	0.352636	18162130	www.ncbi.nlm.nih.gov/pubmed/18162130	DrugBank
BADD_T00067	rs1695	P09211	GSTP1	2950	GSTP1_HUMAN	snp	chr11	67585217	67585218	+	A/G	G	0.352636	18540691	www.ncbi.nlm.nih.gov/pubmed/18540691	DrugBank

## Sheet: ADReCS-Target
Accession Number	ADReCS ID	ADR Term	Toxicity Detail	Drug Name	Organism	PMID	Variation ID	Gene Symbol2	Observed
BADD_A05950	01.05.01.004	Blood disorder	Hematological toxicity, neutropenia	Fluorouracil	Human	17510208	rs1695	GSTP1	A/G
BADD_A04316	17.04.07.004	Tinnitus	Tinnitus, hearing impairment, Raynaud syndrome	Cisplatin	Human	18162130; CTD3440; CTD4549	rs1695	GSTP1	A/G
-	04.02.01.005	Hearing impaired	Tinnitus, hearing impairment, Raynaud syndrome	Cisplatin	Human	18162130	rs1695	GSTP1	A/G
BADD_A04357	07.08.03.009	Toxic dilatation of intestine	Hematological toxicity, gastrointestinal toxicity	Fluorouracil	Human	18540691	rs1695	GSTP1	A/G
BADD_A05639	07.08.03.006	Gastrointestinal toxicity	Hematological toxicity, gastrointestinal toxicity	Fluorouracil	Human	18540691	rs1695	GSTP1	A/G
BADD_A05639	12.03.01.019	Gastrointestinal toxicity	A significant increase of tumor necrosis factor-alpha production and decreases in glutathione levels and glutathione reductase activity after treatment of the racemate and (R)-(-)-ketoprofen,suggesting induced intestinal toxicity could be correlated with	Fluorouracil	Rat	11991627; 11131303; 11930903; 11230998	rs1695	GSTP1	A/G
BADD_A05639	07.08.03.006	Gastrointestinal toxicity	A significant increase of tumor necrosis factor-alpha production and decreases in glutathione levels and glutathione reductase activity after treatment of the racemate and (R)-(-)-ketoprofen,suggesting induced intestinal toxicity could be correlated with	Fluorouracil	Rat	11991627; 11131303; 11930903; 11230998	rs1695	GSTP1	A/G
BADD_A05639	12.03.01.019	Gastrointestinal toxicity	Hematological toxicity, gastrointestinal toxicity	Fluorouracil	Human	18540691	rs1695	GSTP1	A/G
BADD_A04316	04.04.01.002	Tinnitus	Tinnitus, hearing impairment, Raynaud syndrome	Cisplatin	Human	18162130; CTD3440; CTD4549	rs1695	GSTP1	A/G
BADD_A03708	24.04.03.003	Raynaud's phenomenon	Tinnitus, hearing impairment, Raynaud syndrome	Cisplatin	Human	18162130	rs1695	GSTP1	A/G

## Sheet: ClinVar
Chr	Start_pos	End_pos	Ref	Alt	ID	Func_refGene	Gene_refGene	ExonicFunc_refGene	AAChange_refGene	cytoBand	CLNALLELEID	CLNDN	CLNDISDB	CLNREVSTAT	CLNSIG	ExAC_ALL	ExAC_AFR	ExAC_AMR	ExAC_EAS	ExAC_FIN	ExAC_NFE	ExAC_OTH	ExAC_SAS	Freq1000g2015aug_all	Freq1000g2015aug_eur	Kaviar_AF	Kaviar_AC	Kaviar_AN	NCMG2017	AF	avsnp150	Polyphen2_HDIV_pred	Polyphen2_HVAR_pred	LRT_pred	MutationTaster_pred	MutationAssessor_pred	FATHMM_pred	PROVEAN_pred	MetaSVM_pred	MetaLR_pred	CADD_raw	CADD_phred	DANN_score	fathmm_MKL_coding_pred	GERP_RS	phyloP100way_vertebrate	phyloP20way_mammalian	phastCons100way_vertebrate	phastCons20way_mammalian
chr1	98165091	98165091	T	C	rs2297595	exonic	DPYD	nonsynonymous SNV	DPYD:NM_000110:exon6:c.496A>G:p.M166V	1p21.3	105993	Dihydropyrimidine_dehydrogenase_deficiency|not_specified|capecitabine_response_-_Toxicity/ADR|fluorouracil_response_-_Toxicity/ADR|not_provided	MedGen:C2720286,OMIM:274270|MedGen:CN169374|MedGen:CN236492|MedGen:CN236593|MedGen:CN517202	reviewed_by_expert_panel	drug_response	0.0864	0.036	0.0333	0.0149	0.182	0.1027	0.0947	0.088	0.0565096	0.1193	0.0844944	13063	154602	0.124595	0.1476	rs2297595	D	D	D	P	M	T	D	D	D	4.662	24.5	0.995	D	5.26	7.559	1.011	1	1
chr8	27373865	27373865	G	A	rs751141	exonic	EPHX2	nonsynonymous SNV	EPHX2:NM_001256483:exon7:c.662G>A:p.R221Q,EPHX2:NM_001256482:exon8:c.701G>A:p.R234Q,EPHX2:NM_001256484:exon8:c.701G>A:p.R234Q,EPHX2:NM_001979:exon8:c.860G>A:p.R287Q	8p21.2	31642	Familial_hypercholesterolemia	MedGen:C0020445,OMIM:143890,SNOMED_CT:397915002,SNOMED_CT:398036000	no_assertion_criteria_provided	risk_factor	0.1153	0.092	0.1893	0.2112	0.0936	0.0951	0.0982	0.1194	0.129593	0.0934	0.112909	17456	154602	0.114887	0.1095	rs751141	D	D	D	P	M	T	D	T	T	6.378	29.5	1	D	5.67	7.192	1.048	1	0.823
chr11	67352689	67352689	A	G	rs1695	exonic	GSTP1	nonsynonymous SNV	GSTP1:NM_000852:exon5:c.313A>G:p.I105V	11q13.2	37785	Colorectal_Neoplasms|cyclophosphamide_and_epirubicin_response_-_Efficacy,_Toxicity/ADR|fluorouracil_and_oxaliplatin_response_-_Efficacy|Platinum_compounds_response_-_Toxicity/ADR	MeSH:D015179,MedGen:CN236642|MedGen:CN236473|MedGen:CN236475|MedGen:CN236514	reviewed_by_expert_panel	drug_response	0.3335	0.4442	0.5351	0.1807	0.2749	0.3191	0.2962	0.2887	0.352636	0.331	0.331212	51206	154602	0.320388	0.3286	rs1695	B	B	N	NA	N	T	N	T	T	-2.678	0.001	0.324	N	-1.16	-1.459	-0.811	0	0.009
chr16	16263663	16263663	G	A	rs2856585	exonic	ABCC6	synonymous SNV	ABCC6:NM_001171:exon22:c.2835C>T:p.P945P	16p13.11	426912	Pseudoxanthoma_elasticum	MedGen:C0033847,OMIM:264800,Orphanet:ORPHA758,SNOMED_CT:252246005	no_assertion_criteria_provided	Pathogenic	0.1146	0.1629	0.1474	0.3238	0.1105	0.0987	0.1164	0.0721	0.124002	0.0706	0.0631363	9761	154602	0.0436893	0.04762	rs2856585	NA	NA	NA	NA	NA	NA	NA	NA	NA	NA	NA	NA	NA	NA	NA	NA	NA	NA
[truncated: 4 more columns]

## Sheet: Nexus IW score
Chr	Start_pos	End_pos	Ref	Alt	ID	Func_refGene	Gene_refGene	GeneDetail_refGene	ExonicFunc_refGene	AAChange_refGene	cytoBand	score_integrated_11scores	p_value11	score_integrated_10scores	p_value10	CADD_PHRED	deepseq_sig_log2	eigen_score	eigen_pc_score	fathmm_nc_score	fitcons_score	funseq_score	gwava_region	gwava_tss	gwava_unmatched	remm_score	ExAC_ALL	ExAC_AFR	ExAC_AMR	ExAC_EAS	ExAC_FIN	ExAC_NFE	ExAC_OTH	ExAC_SAS	Freq1000g2015aug_all	Freq1000g2015aug_eur	Kaviar_AF	Kaviar_AC	Kaviar_AN	NCMG2017	AF	RegulomeDB141	targetScan2018	targetScan2018_score
chr3	25639394	25639394	T	G	rs1058378	UTR3	RARB	NM_001290216:c.*1287T>G;NM_001290300:c.*1287T>G;NM_016152:c.*1287T>G;NM_000965:c.*1287T>G;NM_001290277:c.*1287T>G;NM_001290276:c.*1287T>G;NM_001290266:c.*1287T>G;NM_001290217:c.*1287T>G	NA	NA	3p24.2	5.24582	0.00915675	5.32569	0.00759164	14.37	8.57953	1.79321	0.179375	0.99074	0.160075	1.1699	0.61	0.8	0.79	0.935644	NA	NA	NA	NA	NA	NA	NA	NA	0.239217	0.1074	0.0241782	3738	154602	0.0833333	0.005051	4	RARB:miR-665	90
chr11	47293799	47293799	G	C	rs10501320	intronic	MADD	NA	NA	NA	11p11.2	5.54259	0.00632603	5.66933	0.00486113	16.92	8.50007	1.89236	0.557386	0.95343	0.107661	1.66396	0.6	0.51	0.89	0.978218	NA	NA	NA	NA	NA	NA	NA	NA	0.0882588	0.2614	0.198017	5154	26028	NA	0.281	2b	NA	NA
chr17	78519519	78519519	T	C	rs61750765	exonic	RPTOR	NA	synonymous SNV	RPTOR:NM_001163034:exon1:c.90T>C:p.F30F,RPTOR:NM_020761:exon1:c.90T>C:p.F30F	17q25.3	5.69343	0.00520923	5.29003	0.00794071	7.888	5.16473	2.26875	5.69538	0.93056	0.733237	NA	0.53	0.57	0.86	0.90198	0.0896	0.0546	0.0545	0.0014	0.0997	0.1264	0.0826	0.0302	0.0497204	0.1173	0.0917453	14184	154602	0.142395	0.2381	4	NA	NA

## Sheet: Sequence in silico tools set 
#Uploaded_variation	Location	Allele	Consequence	SIFT	LRT_pred	MutationAssessor_pred	PROVEAN_pred	SIFT_pred
rs12312266	12:18649057-18649057	T	missense_variant	deleterious(0.03)	D	M	D	D
rs12312266	12:18649057-18649057	T	missense_variant	deleterious(0.03)	D	M	D	D
rs12312266	12:18649057-18649057	T	missense_variant	deleterious(0.03)	D	M	D	D
rs12312266	12:18649057-18649057	T	missense_variant	deleterious(0.03)	D	M	D	D
rs4148301	4:70462042-70462042	T	missense_variant	deleterious(0)	D	H	D,.,.	D,.,.
rs4148301	4:70462042-70462042	T	missense_variant	deleterious(0)	D	H	D,.,.	D,.,.
rs4148301	4:70462042-70462042	T	missense_variant	deleterious(0)	D	H	D,.,.	D,.,.
rs751141	8:27373865-27373865	A	missense_variant	deleterious(0.03)	D	M	D	D
rs751141	8:27373865-27373865	A	missense_variant	deleterious(0.03)	D	M	D	D
rs751141	8:27373865-27373865	A	missense_variant	deleterious(0.03)	D	M	D	D
rs751141	8:27373865-27373865	A	missense_variant	deleterious(0.03)	D	M	D	D
					D=deleterious	M=medium; H=high	D=deleterious	D=deleterious

## Sheet: PINES
SNP_ID	Unweighted_PINES	Weighted_PINES
rs10501320	0.000846667	0.000846667
rs210134	0.00246667	0.00246667
rs2293194	0.0344867	0.0344867
rs2816948	0.0239067	0.0239067
rs4148413	0.0323067	0.0323067
rs4376673	0.00304	0.00304
rs762803	8e-05	8e-05

## Sheet: CADD
#Uploaded_variation	Location	Allele	Consequence	Feature_type	Feature	Existing_variation	CADD_PHRED	CADD_RAW
rs1043657	1:19635011-19635011	G	upstream_gene_variant	Transcript	NM_001040125.1	rs1043657,CM109909	23.5	3.8611
rs1043657	1:19635011-19635011	T	upstream_gene_variant	Transcript	NM_001040125.1	rs1043657,CM109909	23.9	4.19957
rs1043657	1:19635011-19635011	G	upstream_gene_variant	Transcript	NM_001040126.1	rs1043657,CM109909	23.5	3.8611
rs1043657	1:19635011-19635011	T	upstream_gene_variant	Transcript	NM_001040126.1	rs1043657,CM109909	23.9	4.19957
rs1043657	1:19635011-19635011	G	upstream_gene_variant	Transcript	NM_001287531.1	rs1043657,CM109909	23.5	3.8611
rs1043657	1:19635011-19635011	T	upstream_gene_variant	Transcript	NM_001287531.1	rs1043657,CM109909	23.9	4.19957
rs1043657	1:19635011-19635011	G	missense_variant	Transcript	NM_001320979.1	rs1043657,CM109909	23.5	3.8611
rs1043657	1:19635011-19635011	T	missense_variant	Transcript	NM_001320979.1	rs1043657,CM109909	23.9	4.19957
rs1043657	1:19635011-19635011	G	missense_variant	Transcript	NM_003689.3	rs1043657,CM109909	23.5	3.8611
rs1043657	1:19635011-19635011	T	missense_variant	Transcript	NM_003689.3	rs1043657,CM109909	23.9	4.19957
rs1043657	1:19635011-19635011	G	upstream_gene_variant	Transcript	NM_017765.2	rs1043657,CM109909	23.5	3.8611
rs1043657	1:19635011-19635011	T	upstream_gene_variant	Transcript	NM_017765.2	rs1043657,CM109909	23.9	4.19957
rs1043657	1:19635011-19635011	G	upstream_gene_variant	Transcript	NR_109848.1	rs1043657,CM109909	23.5	3.8611
rs1043657	1:19635011-19635011	T	upstream_gene_variant	Transcript	NR_109848.1	rs1043657,CM109909	23.9	4.19957
rs1043657	1:19635011-19635011	G	upstream_gene_variant	Transcript	XM_005245915.1	rs1043657,CM109909	23.5	3.8611
rs1043657	1:19635011-19635011	T	upstream_gene_variant	Transcript	XM_005245915.1	rs1043657,CM109909	23.9	4.19957
rs1043657	1:19635011-19635011	G	upstream_gene_variant	Transcript	XM_005245916.1	rs1043657,CM109909	23.5	3.8611
rs1043657	1:19635011-19635011	T	upstream_gene_variant	Transcript	XM_005245916.1	rs1043657,CM109909	23.9	4.19957
rs1043657	1:19635011-19635011	G	upstream_gene_variant	Transcript	XM_005245917.1	rs1043657,CM109909	23.5	3.8611
rs1043657	1:19635011-19635011	T	upstream_gene_variant	Transcript	XM_005245917.1	rs1043657,CM109909	23.9	4.19957
rs1043657	1:19635011-19635011	G	missense_variant	Transcript	XM_005246023.1	rs1043657,CM109909	23.5	3.8611
rs1043657	1:19635011-19635011	T	missense_variant	Transcript	XM_005246023.1	rs1043657,CM109909	23.9	4.19957
rs1043657	1:19635011-19635011	G	upstream_gene_variant	Transcript	XR_241193.1	rs1043657,CM109909	23.5	3.8611
rs1043657	1:19635011-19635011	T	upstream_gene_variant	Transcript	XR_241193.1	rs1043657,CM109909	23.9	4.19957
rs1043657	1:19635011-19635011	G	upstream_gene_variant	Transcript	XR_241194.1	rs1043657,CM109909	23.5	3.8611
rs1043657	1:19635011-19635011	T	upstream_gene_variant	Transcript	XR_241194.1	rs1043657,CM109909	23.9	4.19957
rs1801466	1:94476467-94476467	A	missense_variant	Transcript	NM_000350.2	rs1801466,CM015091	26.2	5.48069
rs1801160	1:97770920-97770920	T	missense_variant	Transcript	NM_000110.3	rs1801160	25.9	5.369
rs1801160	1:97770920-97770920	T	intron_variant,non_coding_transcript_variant	Transcript	NR_046590.1	rs1801160	25.9	5.369
rs1801160	1:97770920-97770920	T	missense_variant	Transcript	XM_005270561.1	rs1801160	25.9	5.369
rs1801160	1:97770920-97770920	T	missense_variant	Transcript	XM_005270562.1	rs1801160	25.9	5.369
rs1801160	1:97770920-97770920	T	missense_variant	Transcript	XM_005270563.1	rs1801160	25.9	5.369
rs2297595	1:98165091-98165091	C	missense_variant	Transcript	NM_000110.3	rs2297595,CM003589	24.5	4.66239
rs2297595	1:98165091-98165091	C	missense_variant	Transcript	XM_005270561.1	rs2297595,CM003589	24.5	4.66239
rs2297595	1:98165091-98165091	C	missense_variant	Transcript	XM_005270562.1	rs2297595,CM003589	24.5	4.66239
rs2297595	1:98165091-98165091	C	missense_variant	Transcript	XM_005270563.1	rs2297595,CM003589	24.5	4.66239
rs2297595	1:98165091-98165091	C	missense_variant	Transcript	XM_005270564.1	rs2297595,CM003589	24.5	4.66239
rs2515641	10:135351362-135351362	G	missense_variant	Transcript	NM_000773.3	rs2515641	23	3.43829
rs2515641	10:135351362-135351362	G	missense_variant	Transcript	XM_005252665.1	rs2515641	23	3.43829
rs12312266	12:18649057-18649057	T	missense_variant	Transcript	NM_001288772.1	rs12312266	34	7.43015
rs12312266	12:18649057-18649057	T	missense_variant	Transcript	NM_001288774.1	rs12312266	34	7.43015
rs12312266	12:18649057-18649057	T	missense_variant	Transcript	NM_004570.4	rs12312266	34	7.43015
rs12312266	12:18649057-18649057	T	missense_variant	Transcript	NM_004570.5	rs12312266	34	7.43015
rs12312266	12:18649057-18649057	T	missense_variant	Transcript	XM_005253393.1	rs12312266	34	7.43015
rs1065852	22:42526694-42526694	A	missense_variant	Transcript	NM_000106.5	CM900081	24.9	4.87485
rs1065852	22:42526694-42526694	A	missense_variant	Transcript	NM_001025161.2	CM900081	24.9	4.87485
rs4148301	4:70462042-70462042	T	missense_variant	Transcript	NM_001105677.2	rs4148301,CM115492	34	7.14175
rs4148301	4:70462042-70462042	T	intron_variant	Transcript	NM_001252274.1	rs4148301,CM115492	34	7.14175
rs4148301	4:70462042-70462042	T	intron_variant	Transcript	NM_001252274.2	rs4148301,CM115492	34	7.14175
rs4148301	4:70462042-70462042	T	intron_variant	Transcript	NM_001252275.1	rs4148301,CM115492	34	7.14175
rs4148301	4:70462042-70462042	T	intron_variant	Transcript	NM_001252275.2	rs4148301,CM115492	34	7.14175
rs4148301	4:70462042-70462042	T	intron_variant	Transcript	NM_001301233.1	rs4148301,CM115492	34	7.14175
rs4148301	4:70462042-70462042	T	intron_variant	Transcript	NM_001301239.1	rs4148301,CM115492	34	7.14175
rs4148301	4:70462042-70462042	T	missense_variant	Transcript	NM_006798.3	rs4148301,CM115492	34	7.14175
rs4148301	4:70462042-70462042	T	missense_variant	Transcript	NM_006798.4	rs4148301,CM115492	34	7.14175
rs751141	8:27373865-27373865	A	missense_variant	Transcript	NM_001256482.1	rs751141,CM033770	29.5	6.37788
rs751141	8:27373865-27373865	A	missense_variant	Transcript	NM_001256483.1	rs751141,CM033770	29.5	6.37788
rs751141	8:27373865-27373865	A	missense_variant	Transcript	NM_001256484.1	rs751141,CM033770	29.5	6.37788
rs751141	8:27373865-27373865	A	missense_variant	Transcript	NM_001979.5	rs751141,CM033770	29.5	6.37788
rs751141	8:27373865-27373865	A	regulatory_region_variant	RegulatoryFeature	ENSR00000330446	rs751141,CM033770	29.5	6.37788
rs10868138	9:86917301-86917301	C	missense_variant	Transcript	NM_001199633.1	rs10868138,COSM3764035	24.7	4.76552
rs10868138	9:86917301-86917301	C	missense_variant	Transcript	NM_022127.2	rs10868138,COSM3764035	24.7	4.76552
rs10868138	9:86917301-86917301	C	non_coding_transcript_exon_variant	Transcript	NR_037638.2	rs10868138,COSM3764035	24.7	4.76552
rs10868138	9:86917301-86917301	C	regulatory_region_variant	RegulatoryFeature	ENSR00000236906	rs10868138,COSM3764035	24.7	4.76552
rs2227291	X:77268502-77268502	C	missense_variant	Transcript	NM_000052.5	rs2227291	26.7	5.66011
rs2227291	X:77268502-77268502	C	missense_variant	Transcript	NM_000052.6	rs2227291	26.7	5.66011
rs2227291	X:77268502-77268502	C	intron_variant	Transcript	NM_001282224.1	rs2227291	26.7	5.66011
rs2227291	X:77268502-77268502	C	intron_variant,non_coding_transcript_variant	Transcript	NR_104109.1	rs2227291	26.7	5.66011
rs2227291	X:77268502-77268502	C	missense_variant	Transcript	XM_005262147.1	rs2227291	26.7	5.66011
rs2227291	X:77268502-77268502	C	missense_variant	Transcript	XM_005262148.1	rs2227291	26.7	5.66011
rs2227291	X:77268502-77268502	C	missense_variant	Transcript	XM_005262149.1	rs2227291	26.7	5.66011
rs2227291	X:77268502-77268502	C	missense_variant	Transcript	XM_005262150.1	rs2227291	26.7	5.66011
